# Supplementary material for: Patterns in the distribution of Ecuadorian amphibian type localities
Source: Sci Rep. 2026 May 14;16:21991. doi: 10.1038/s41598-026-53084-4 (PMC13365574; doi:10.1038/s41598-026-53084-4)
Supplement: Supplementary file 1 — Supplementary Material 1 [file 41598_2026_53084_MOESM1_ESM.csv]

Index	Order	Family	Genus	Species	Year	Reference	Type country	Type province	Type locality	Latitude (original)	Longitude (original)	Altitude (original)	Coordinates precision	Latitude (decimal)	Longitude (decimal)	Endemic	IUCN	One locality	Microendemic
1	Anura	Hylidae	Boana	Boana boans	1758	Linnaeus, C. 1758. Systema Naturae per Regna Tria Naturae, Secundum Classes, Ordines, Genera, Species, cum Characteribus, Differentiis, Synonymis, Locis. 10th Edition. Volume 1. Stockholm, Sweden: L. Salvii.	?		America				5	NA	NA	No	LC	No	No
2	Gymnophiona	Caeciliidae	Caecilia	Caecilia tentaculata	1758	Linnaeus, C. 1758. Systema Naturae per Regna Tria Naturae, Secundum Classes, Ordines, Genera, Species, cum Characteribus, Differentiis, Synonymis, Locis. 10th Edition. Volume 1. Stockholm, Sweden: L. Salvii.	?		America				5	NA	NA	No	LC	No	No
3	Anura	Ceratophryidae	Ceratophrys	Ceratophrys cornuta	1758	Linnaeus, C. 1758. Systema Naturae per Regna Tria Naturae, Secundum Classes, Ordines, Genera, Species, cum Characteribus, Differentiis, Synonymis, Locis. 10th Edition. Volume 1. Stockholm, Sweden: L. Salvii.	Brazil		"Virginia"; lectotype by Hoogmoed and Gruber, 1983, Spixiana, München, Suppl., 9, Rio Solimoes, Brazil				5	NA	NA	No	LC	No	No
4	Anura	Pipidae	Pipa	Pipa pipa	1758	Linnaeus, C. 1758. Systema Naturae per Regna Tria Naturae, Secundum Classes, Ordines, Genera, Species, cum Characteribus, Differentiis, Synonymis, Locis. 10th Edition. Volume 1. Stockholm, Sweden: L. Salvii.	Suriname		Surinami				5	NA	NA	No	LC	No	No
5	Anura	Bufonidae	Rhinella	Rhinella marina	1758	Linnaeus, C. 1758. Systema Naturae per Regna Tria Naturae, Secundum Classes, Ordines, Genera, Species, cum Characteribus, Differentiis, Synonymis, Locis. 10th Edition. Volume 1. Stockholm, Sweden: L. Salvii.	Suriname		America; Restricted to Suriname by Müller and Hellmich (1936)				5	NA	NA	No	LC	No	No
6	Anura	Hylidae	Dendropsophus	Dendropsophus marmoratus	1768	Laurenti, J. N. 1768. Specimen Medicum, Exhibens Synopsin Reptilium Emendatum cum Experimentis Circa Venena et Antidota Reptilium Austriacorum. Wien, Austria: Joan. Thom. nob. de Trattnern.	Suriname		Surinami				5	NA	NA	No	LC	No	No
7	Anura	Leptodactylidae	Leptodactylus	Leptodactylus pentadactylus	1768	Laurenti, J. N. 1768. Specimen Medicum, Exhibens Synopsin Reptilium Emendatum cum Experimentis Circa Venena et Antidota Reptilium Austriacorum. Wien, Austria: Joan. Thom. nob. de Trattnern.	Suriname		Indiis				2	4.262131	-54.738959	No	LC	No	No
8	Anura	Hylidae	Scinax	Scinax ruber	1768	Laurenti, J. N. 1768. Specimen Medicum, Exhibens Synopsin Reptilium Emendatum cum Experimentis Circa Venena et Antidota Reptilium Austriacorum. Wien, Austria: Joan. Thom. nob. de Trattnern.	Suriname		America; RMNH 15292B neotype from "Paramaribo Botanical Garden, Paramaribo, Surinam"				2	5.813989	-55.201598	No	LC	No	No
9	Anura	Hylidae	Boana	Boana punctata	1799	Schneider, J. G. 1799. Historia Amphibiorum Naturalis et Literarariae. Fasciculus Primus. Continens Ranas, Calamitas, Bufones, Salamandras et Hydros in Genera et Species Descriptos Notisque suis Distinctos. Jena: Friederici Frommanni.	Suriname		Surinam				5	NA	NA	No	LC	No	No
10	Anura	Leptodactylidae	Lithodytes	Lithodytes lineatus	1799	Schneider, J. G. 1799. Historia Amphibiorum Naturalis et Literarariae. Fasciculus Primus. Continens Ranas, Calamitas, Bufones, Salamandras et Hydros in Genera et Species Descriptos Notisque suis Distinctos. Jena: Friederici Frommanni.	?		Not stated				5	NA	NA	No	LC	No	No
11	Anura	Bufonidae	Rhaebo	Rhaebo guttatus	1799	Schneider, J. G. 1799. Historia Amphibiorum Naturalis et Literarariae. Fasciculus Primus. Continens Ranas, Calamitas, Bufones, Salamandras et Hydros in Genera et Species Descriptos Notisque suis Distinctos. Jena: Friederici Frommanni.	Suriname		"India Orientali"				5	NA	NA	No	LC	No	No
12	Anura	Hylidae	Sphaenorhynchus	Sphaenorhynchus lacteus	1800	Daudin, F.-M. 1800. Histoire Naturelle des Quadrupèdes Ovipaires. Livraison 2. Paris: Marchant et Cie.	Brazil		"Amérique"; "Brasil" according to Guibé, 1950 "1948", Cat. Types Amph. Mus. Natl. Hist. Nat.: 21				5	NA	NA	No	LC	No	No
13	Gymnophiona	Caeciliidae	Caecilia	Caecilia albiventris	1803	Daudin, F.-M. 1803 "An. XI". Histoire Naturelle, Générale et Particulière des Reptiles; Ouvrage Faisant suit à l'Histoire Naturelle Générale et Particulière, Composée par Leclerc de Buffon; et Rédigée par C. S. Sonnini, Membre de Plusieurs Sociétés Savantes. Volume 7. Paris: F. Dufart.	Suriname		Surinam				5	NA	NA	No	DD	No	No
14	Gymnophiona	Siphonopidae	Siphonops	Siphonops annulatus	1822	Mikan, J. C. 1822. Delectus Florae et Faunae Brasiliensis. Fasicule 2. Vindobonae: Antonii Strauss.	Brazil		Sebastianopolim (Rio de Janeiro)				3	-22.950242	-43.212937	No	LC	No	No
15	Anura	Hylidae	Boana	Boana cinerascens	1824	Spix, J. B. von. 1824. Animalia nova sive Species novae Testudinum et Ranarum quas in itinere per Brasiliam annis MDCCCXVII–MDCCCXX jussu et auspiciis Maximiliani Josephi I. Bavariae Regis. München: F. S. Hübschmann.	Brazil	Amazonas	"Ecgá prope flumen Teffe" (= Ega, Tefé), Amazonas				2	-3.35	-64.7	No	LC	No	No
16	Anura	Hemiphractidae	Hemiphractus	Hemiphractus scutatus	1824	Spix, J. B. von. 1824. Animalia nova sive Species novae Testudinum et Ranarum quas in itinere per Brasiliam annis MDCCCXVII–MDCCCXX jussu et auspiciis Maximiliani Josephi I. Bavariae Regis. München: F. S. Hübschmann.	Brazil	Amazonas	"in sylvis fluvii Solimoëns" = Rio Solimões, Amazonas, Brazil				5	NA	NA	No	LC	No	No
17	Anura	Leptodactylidae	Leptodactylus	Leptodactylus mystaceus	1824	Spix, J. B. von. 1824. Animalia nova sive Species novae Testudinum et Ranarum quas in itinere per Brasiliam annis MDCCCXVII–MDCCCXX jussu et auspiciis Maximiliani Josephi I. Bavariae Regis. München: F. S. Hübschmann.	Brazil		"ad Bahiam [now Salvador, Bahia] in aqua fluviatili; differt ab illa prope flumen Solimoens"				5	NA	NA	No	LC	No	No
18	Anura	Ranidae	Lithobates	Lithobates palmipes	1824	Spix, J. B. von. 1824. Animalia nova sive Species novae Testudinum et Ranarum quas in itinere per Brasiliam annis MDCCCXVII–MDCCCXX jussu et auspiciis Maximiliani Josephi I. Bavariae Regis. München: F. S. Hübschmann.	Brazil		"in aquis stagnantibus fluminis Amazonum" = stagnant waters of the Amazon River, Brazil				5	NA	NA	No	LC	No	No
19	Anura	Bufonidae	Rhinella	Rhinella acutirostris	1824	Spix, J. B. von. 1824. Animalia nova sive Species novae Testudinum et Ranarum quas in itinere per Brasiliam annis MDCCCXVII–MDCCCXX jussu et auspiciis Maximiliani Josephi I. Bavariae Regis. München: F. S. Hübschmann.	Brazil	NA	"flumen Amazonum" = Amazon River			NA	5	NA	NA	No	LC	No	No
20	Anura	Bufonidae	Rhinella	Rhinella proboscidea	1824	Spix, J. B. von. 1824. Animalia nova sive Species novae Testudinum et Ranarum quas in itinere per Brasiliam annis MDCCCXVII–MDCCCXX jussu et auspiciis Maximiliani Josephi I. Bavariae Regis. München: F. S. Hübschmann.	Brazil		flumen Solimoens				5	NA	NA	No	LC	No	No
21	Anura	Bufonidae	Rhinella	Rhinella poeppigii	1845	Tschudi, J. J. von. 1845. Reptilium conspectus quae in Republica Peruana reperiuntur et pleraquae observata vel collecta sunt in itinere a Dr. J. J. de Tschudi. Archiv für Naturgeschichte. Berlin 11: 150–170.	Peru		Republica Peruana				3	-11.361132	-75.326623	No	LC	No	No
22	Anura	Hylidae	Boana	Boana calcarata	1848	Troschel, F. H. 1848. Theil 3. Versuch einer Zusammenstellung der Fauna und Flora von Britisch-Guiana. Schomburgk, R. ed., Reisen in Britisch-Guiana in den Jahren 1840–44. Im Auftrage Sr. Majestät des Königs von Preussen ausgeführt: 645–661. Leipzig, J. J. Weber.	Guyana	???	Britisch-Guiana				5	NA	NA	No	LC	No	No
23	Anura	Bufonidae	Atelopus	Atelopus ignescens	1849	Cornalia, E. B. M. 1849. Vertebratorum Synopsis in Musaeo Mediolanense extantium quae per novum Orbem Cajetanas Osculati collegit Annis 1846–47–48. Speciebus novis vel minus cognitis adjectis, nec non Descriptionibus atque Iconibus illustratis. Mediolani: Corbetta.	Ecuador	Cotopaxi	in locis humidus circa Latacunga prope Quito				2	-0.996337	-78.435142	Yes	CR	No	No
24	Anura	Bufonidae	Atelopus	Atelopus pachydermus	1857	Schmidt, O. 1857. Diagnosen neuer Frösche des zoologischen Cabinets zu Krakau. Sitzungsberichte der Kaiserlichen Akademie der Wissenschaften, Mathematisch-Naturwissenschaftliche Classe 24: 10–15.	Panama		Neu Grenada				5	NA	NA	No	CR	No	Yes
25	Anura	Hylidae	Boana	Boana fasciata	1858	Günther, A. C. L. G. 1858. Neue Batrachier in der Sammlung des britischen Museums. Archiv für Naturgeschichte. Berlin 24: 319–328	Ecuador	???	Anden von Ecuador				5	NA	NA	No	LC	No	No
26	Anura	Hylidae	Dendropsophus	Dendropsophus rhodopeplus	1858	Günther, A. C. L. G. 1858. Neue Batrachier in der Sammlung des britischen Museums. Archiv für Naturgeschichte. Berlin 24: 319–328	Ecuador	???	Anden von Ecuador				5	NA	NA	No	LC	No	No
27	Anura	Craugastoridae	Pristimantis	Pristimantis conspicillatus	1858	Günther, A. C. L. G. 1858. Neue Batrachier in der Sammlung des britischen Museums. Archiv für Naturgeschichte. Berlin 24: 319–328	Ecuador	???	Anden von Ecuador				5	NA	NA	No	LC	No	No
28	Gymnophiona	Typhlonectidae	Potomotyphlus	Potomotyphlus kaupii	1859	Berthold, A. A. 1859. Einige neue Reptilien des akad. zoolog. Museums in Göttingen. Nachrichten von der Georg-Augusts-Universität und der Königl. Gesellschaft der Wissenschaften zu Göttingen 1859: 179–181.	Venezuela		"Angostura", Ciudad Bolívar, Venezuela				3	8.122363	-63.526282	No	LC	No	No
29	Gymnophiona	Caeciliidae	Caecilia	Caecilia pachynema	1859	Günther, A. C. L. G. 1859. Second list of cold-blooded vertebrata collected by Mr. Fraser in the Andes of western Ecuador. Proceedings of the Zoological Society of London 1859: 402–420.	Ecuador	NA	"the Andes of western Ecuador"				5	NA	NA	Yes	LC	No	No
30	Anura	Craugastoridae	Pristimantis	Pristimantis unistrigatus	1859	Günther, A. C. L. G. 1859. Second list of cold-blooded vertebrata collected by Mr. Fraser in the Andes of western Ecuador. Proceedings of the Zoological Society of London 1859: 402–420.	Ecuador	NA	"the Andes of western Ecuador"				5	NA	NA	No	LC	No	No
31	Anura	Bufonidae	Rhaebo	Rhaebo caeruleostictus	1859	Günther, A. C. L. G. 1859. Second list of cold-blooded vertebrata collected by Mr. Fraser in the Andes of western Ecuador. Proceedings of the Zoological Society of London 1859: 402–420.	Ecuador	NA	"the Andes of western Ecuador"				5	NA	NA	Yes	CR	No	No
32	Anura	Leptodactylidae	Leptodactylus	Leptodactylus melanonotus	1861	Hallowell, E. 1861 "1860". Report upon the Reptilia of the North Pacific Exploring Expedition, under command of Capt. John Rogers, U.S. N. Proceedings of the Academy of Natural Sciences of Philadelphia 12: 480–510.	Nicaragua	???	Nicaragua				2	14.026258	-84.593454	No	LC	No	No
33	Anura	Bufonidae	Incilius	Incilius coniferus	1862	Cope, E. D. 1862. Catalogues of the reptiles obtained during the explorations of the Parana, Paraguay, Vermejo and Uraguay Rivers, by Capt. Thos. J. Page, U.S.N.; and of those procured by Lieut. N. Michler, U.S. Top. Eng., Commander of the expedition conducting the survey of the Atrato River. Proceedings of the Academy of Natural Sciences of Philadelphia 14: 346–359.	Colombia	Chocó	Turbo region, New Granada" = Chocó, Colombia				2	8.07775	-76.71983	No	LC	No	No
34	Anura	Bufonidae	Rhaebo	Rhaebo haematiticus	1862	Cope, E. D. 1862. Catalogues of the reptiles obtained during the explorations of the Parana, Paraguay, Vermejo and Uraguay Rivers, by Capt. Thos. J. Page, U.S.N.; and of those procured by Lieut. N. Michler, U.S. Top. Eng., Commander of the expedition conducting the survey of the Atrato River. Proceedings of the Academy of Natural Sciences of Philadelphia 14: 346–359.	Colombia	Chocó	Region of the Truando [Chocó], New Granada [Colombia]				5	NA	NA	No	LC	No	No
35	Anura	Hylidae	Smilisca	Smilisca phaeota	1862	Cope, E. D. 1862. Catalogues of the reptiles obtained during the explorations of the Parana, Paraguay, Vermejo and Uraguay Rivers, by Capt. Thos. J. Page, U.S.N.; and of those procured by Lieut. N. Michler, U.S. Top. Eng., Commander of the expedition conducting the survey of the Atrato River. Proceedings of the Academy of Natural Sciences of Philadelphia 14: 346–359.	Colombia	Chocó	Turbo, [Intendencia de Chocó, Colombia,] New Granada				2	8.07775	-76.71983	No	LC	No	No
36	Anura	Leptodactylidae	Leptodactylus	Leptodactylus wagneri	1862	Peters, W. C. H. 1862. Eine neue Gattung von Laubfröschen Plectromantis, aus Ecuador. Monatsberichte der Königlichen Preussische Akademie des Wissenschaften zu Berlin 1862: 232–233.	Ecuador	Pastaza	an den Westseite der Anden in Ecuador				0	-1.44307	-77.99666	No	LC	No	No
37	Anura	Hemiphractidae	Hemiphractus	Hemiphractus fasciatus	1862	Peters, W. C. H. 1862. Über die Batrachier-Gattung Hemiphractus. Monatsberichte der Königlichen Preussische Akademie des Wissenschaften zu Berlin 1862: 144–152.	Ecuador	NA	Pastassa-Thal [Pastaza Valley], an der Ostseite der Anden in Ecuador				5	NA	NA	No	VU	No	No
38	Anura	Hylidae	Osteocephalus	Osteocephalus taurinus	1862	Steindachner, F. 1862. Über zwei noch unbeschriebene Batrachier aus des Sammlung des K. K. zoologischn Museum zu Wien. Archivio per La Zoologia L”Anatomia E La Fisiologia, Genova, Fasciolo 1, 2: 77–82.	Brazil	Amazonas	Barra do Rio Negro, [Manáus, Amazonas,] in Brasilien				3	-3.14323	-59.976057	No	LC	No	No
39	Anura	Leptodactylidae	Leptodactylus	Leptodactylus petersii	1864	Steindachner, F. 1864. Batrachologische Mittheilungen. Verhandlungen des Zoologisch-Botanischen Vereins in Wien 14: 239–288.	Brazil	Amazonas	Marabitanas				0	-0.134786	-67.040317	No	LC	No	No
40	Anura	Hylidae	Trachycephalus	Trachycephalus coriaceus	1867	Peters, W. C. H. 1867. Über Fledertheire (Pteropus Gouldii, Rhinolophus Deckenii, Vespertilio lobipes, Vesperugo Temminckii) und Amphibien (Hypsilurus Godeffroyi, Lygosoma scutatum, Stenostoma narisostre, Onychocephalus unguirostris, Ahaetulla polylepis, Pseudechis scutellatus, Hoplobatrachus Reinhardtii, Hyla coriacea). Monatsberichte der Königlichen Preussische Akademie des Wissenschaften zu Be…	Suriname	na	Surinam				5	NA	NA	No	LC	No	No
41	Anura	Leptodactylidae	Adenomera	Adenomera hylaedactyla	1868	Cope, E. D. 1868. An examination of the Reptilia and Batrachia obtained by the Orton Expedition to Equador and the Upper Amazon, with notes on other species. Proceedings of the Academy of Natural Sciences of Philadelphia 20: 96–140.	Peru		"From the Napo or upper Maranon" River				5	NA	NA	No	LC	No	No
42	Anura	Bufonidae	Atelopus	Atelopus longirostris	1868	Cope, E. D. 1868. An examination of the Reptilia and Batrachia obtained by the Orton Expedition to Equador and the Upper Amazon, with notes on other species. Proceedings of the Academy of Natural Sciences of Philadelphia 20: 96–140.	Ecuador	NA	"Valley of Quito"				5	NA	NA	Yes	CR	No	No
43	Anura	Phyllomedusidae	Callimedusa	Callimedusa tomopterna	1868	Cope, E. D. 1868. An examination of the Reptilia and Batrachia obtained by the Orton Expedition to Equador and the Upper Amazon, with notes on other species. Proceedings of the Academy of Natural Sciences of Philadelphia 20: 96–140.	Peru	Loreto	"Río Napo, or Upper Amazon, below the mouth of the former", Departamento Loreto				5	NA	NA	No	LC	No	No
44	Anura	Phyllomedusidae	Phyllomedusa	Phyllomedusa tarsius	1868	Cope, E. D. 1868. An examination of the Reptilia and Batrachia obtained by the Orton Expedition to Equador and the Upper Amazon, with notes on other species. Proceedings of the Academy of Natural Sciences of Philadelphia 20: 96–140.	Peru	Loreto	"Río Napo, or Upper Amazon, below the mouth of the former", Departamento Loreto				5	NA	NA	No	LC	No	No
45	Anura	Hylidae	Sphaenorhynchus	Sphaenorhynchus carneus	1868	Cope, E. D. 1868. An examination of the Reptilia and Batrachia obtained by the Orton Expedition to Equador and the Upper Amazon, with notes on other species. Proceedings of the Academy of Natural Sciences of Philadelphia 20: 96–140.	Peru	???	Napo or upper Maranon				5	NA	NA	No	LC	No	No
46	Anura	Hylidae	Dendropsophus	Dendropsophus triangulum	1869	Günther, A. C. L. G. 1869 "1868". First account of species of tailless batrachians added to the collection of the British Museum. Proceedings of the Zoological Society of London 1868: 478–490.	Brazil	???	"probably from Brazil"				5	NA	NA	No	LC	No	No
47	Anura	Hylidae	Dendropsophus	Dendropsophus reticulatus	1870	Jiménez de la Espada, M. 1870. Fauna neotropicalis species quaedam nondum cognitae. Jornal de Sciências, Mathemáticas, Physicas e Naturaes. Lisboa 3: 57–65.	Peru	Loreto	"in Ecuador; ad ripas flum. Napo prope Mazan"; given as "Río Napo, Provincia Napo"				2	-3.491707	-73.133528	No	LC	No	No
48	Anura	Leptodactylidae	Edalorhina	Edalorhina perezi	1870	Jiménez de la Espada, M. 1870. Fauna neotropicalis species quaedam nondum cognitae. Jornal de Sciências, Mathemáticas, Physicas e Naturaes. Lisboa 3: 57–65.	Ecuador	Napo	"in Ecuador; ad ripas flum. Napo [Napo (= Puerto Napo), Napo province]"				2	-1.045266	-77.761322	No	LC	No	No
49	Anura	Hemiphractidae	Gastrotheca	Gastrotheca testudinea	1870	Jiménez de la Espada, M. 1870. Fauna neotropicalis species quaedam nondum cognitae. Jornal de Sciências, Mathemáticas, Physicas e Naturaes. Lisboa 3: 57–65.	Ecuador	Napo	"in Ecuador; prope a monti olim ignivomo Sumaco"				1	-0.4334	-77.3334	No	LC	No	No
50	Anura	Hemiphractidae	Hemiphractus	Hemiphractus bubalus	1870	Jiménez de la Espada, M. 1870. Fauna neotropicalis species quaedam nondum cognitae. Jornal de Sciências, Mathemáticas, Physicas e Naturaes. Lisboa 3: 57–65.	Ecuador	Pastaza	"Ecuador; ad pagum nemorosum prope Archidona"				2	-0.905666	-77.806256	No	VU	No	No
51	Anura	Hemiphractidae	Hemiphractus	Hemiphractus proboscideus	1870	Jiménez de la Espada, M. 1870. Fauna neotropicalis species quaedam nondum cognitae. Jornal de Sciências, Mathemáticas, Physicas e Naturaes. Lisboa 3: 57–65.	Ecuador	Napo	"in Ecuador; ad sylvas prope Sumaco"				2	-0.721664	-77.564035	No	LC	No	No
52	Anura	Dendrobatidae	Hyloxalus	Hyloxalus bocagei	1870	Jiménez de la Espada, M. 1870. Fauna neotropicalis species quaedam nondum cognitae. Jornal de Sciências, Mathemáticas, Physicas e Naturaes. Lisboa 3: 57–65.	Ecuador	Orellana	"in Ecuador; ad sylvas pagi S. Jose de Moti", Cantón de Quijos, Napo Province, Ecuador				1	-0.4334	-77.3334	No	VU	No	No
53	Anura	Dendrobatidae	Hyloxalus	Hyloxalus fuliginosus	1870	Jiménez de la Espada, M. 1870. Fauna neotropicalis species quaedam nondum cognitae. Jornal de Sciências, Mathemáticas, Physicas e Naturaes. Lisboa 3: 57–65.	Ecuador	Napo	"in Ecuador; ad nemores pagi S. Jose de Moti", Cantón de Quijos, Napo Province, Ecuador				1	-0.4334	-77.3334	Yes	EN	No	No
54	Anura	Craugastoridae	Pristimantis	Pristimantis galdi	1870	Jiménez de la Espada, M. 1870. Fauna neotropicalis species quaedam nondum cognitae. Jornal de Sciências, Mathemáticas, Physicas e Naturaes. Lisboa 3: 57–65.	Ecuador	Napo	"in Ecuador; ad sylvas vicinas pagi S. Jose de Moti"				1	-0.4334	-77.3334	No	LC	No	No
55	Anura	Craugastoridae	Strabomantis	Strabomantis cornutus	1870	Jiménez de la Espada, M. 1870. Fauna neotropicalis species quaedam nondum cognitae. Jornal de Sciências, Mathemáticas, Physicas e Naturaes. Lisboa 3: 57–65.	Ecuador	Orellana	"in Ecuador; ad ripas flum. Suno prope S. Jose de Moti"				1	-0.4334	-77.3334	No	EN	No	No
56	Anura	Hylidae	Boana	Boana lanciformis	1871	Cope, E. D. 1871 "1870". Eighth contribution to the herpetology of tropical America. Proceedings of the American Philosophical Society 11: 553–559	Peru	Loreto	"Pebas, Equador [sic]", Loreto				1	-3.328924	-71.862085	No	LC	No	No
57	Anura	Centrolenidae	Centrolene	Centrolene geckoidea	1872	Jiménez de la Espada, M. 1872. Nuevos batrácios Americanos. Anales de la Sociedad Española de Historia Natural. Madrid 1: 84–88.	Ecuador	NA	"las riberas del rio Napo en el Ecuador" (possibly in error)				5	NA	NA	No	CR	No	No
58	Anura	Leptodactylidae	Engystomops	Engystomops petersi	1872	Jiménez de la Espada, M. 1872. Nuevos batrácios Americanos. Anales de la Sociedad Española de Historia Natural. Madrid 1: 84–88.	Ecuador	Napo	"Provincia de Oriente en el Ecuador"				1	-0.92441	-77.797137	No	LC	No	No
59	Anura	Craugastoridae	Oreobates	Oreobates quixensis	1872	Jiménez de la Espada, M. 1872. Nuevos batrácios Americanos. Anales de la Sociedad Española de Historia Natural. Madrid 1: 84–88.	Ecuador	Napo	"la provincia de Quijos en el Ecuador"				1	-0.4334	-77.3334	No	LC	No	No
60	Anura	Hylidae	Dendropsophus	Dendropsophus minutus	1872	Peters, W. C. H. 1872. Über eine Sammlung von Batrachiern aus Neu Freiburg in Brasilien. Monatsberichte der Königlichen Preussische Akademie des Wissenschaften zu Berlin 1872: 680–684.	Brazil	na	"Umgebung von Rio de Janeiro"; rendered as Neu-Freiburg [= Nova Friburgo] and vicinity of Rio de Janeiro				1	-22.300794	-42.523675	No	LC	No	No
61	Anura	Phyllomedusidae	Pithecopus	Pithecopus palliatus	1873	Peters, W. C. H. 1873 "1872". Über eine, zwei neue Gattungen enthaltende, Sammlung von Batrachiern des Hrn. Dr. O. Wucherer aus Bahia, so wie über einge neue oder weniger bekannte Saurier. Monatsberichte der Königlichen Preussische Akademie des Wissenschaften zu Berlin 1872: 768–7723 +1 plate	Peru	Loreto	Ucayali				5	NA	NA	No	LC	No	No
62	Anura	Craugastoridae	Pristimantis	Pristimantis chalceus	1873	Peters, W. C. H. 1873. Über eine neue Schildrötenart, Cinosternon Effeldtii und einige andere neue oder weniger bekannte Amphibien. Monatsberichte der Königlichen Preussische Akademie des Wissenschaften zu Berlin 1873: 603–618.	Colombia	NA	"Pastassathal" (= Pastaza Valley)				5	NA	NA	No	LC	No	No
63	Anura	Centrolenidae	Teratohyla	Teratohyla pulverata	1873	Peters, W. C. H. 1873. Über eine neue Schildrötenart, Cinosternon Effeldtii und einige andere neue oder weniger bekannte Amphibien. Monatsberichte der Königlichen Preussische Akademie des Wissenschaften zu Berlin 1873: 603–618.	Panama		"Chiriqui", Panama				5	NA	NA	No	LC	No	No
64	Caudata	Plethodontidae	Bolitoglossa	Bolitoglossa altamazonica	1874	Cope, E. D. 1874. On some Batrachia and Nematognathi brought from the upper Amazon by Prof. Orton. Proceedings of the Academy of Natural Sciences of Philadelphia 26: 120–137.	Peru	Loreto	"Nauta", Departamento de Loreto, Peru				1	-3.965	-73.421	No	NT	No	No
65	Anura	Hylidae	Osteocephalus	Osteocephalus planiceps	1874	Cope, E. D. 1874. On some Batrachia and Nematognathi brought from the upper Amazon by Prof. Orton. Proceedings of the Academy of Natural Sciences of Philadelphia 26: 120–137.	Peru	Loreto	"Nauta", Departamento de Loreto, Peru				1	-4.509735	-73.588995	No	LC	No	No
66	Anura	Phyllomedusidae	Phyllomedusa	Phyllomedusa coelestis	1874	Cope, E. D. 1874. On some Batrachia and Nematognathi brought from the upper Amazon by Prof. Orton. Proceedings of the Academy of Natural Sciences of Philadelphia 26: 120–137.	Peru	San Martín	Moyabamba [= Moyobamba], [Departamento San Martín,], Peru				1	-6.026111	-76.95785	No	LC	No	No
67	Anura	Hylidae	Scinax	Scinax funereus	1874	Cope, E. D. 1874. On some Batrachia and Nematognathi brought from the upper Amazon by Prof. Orton. Proceedings of the Academy of Natural Sciences of Philadelphia 26: 120–137.	Peru	San Martín	Moyabamba [= Moyobamba], [Departamento San Martín,], Peru				1	-6.026111	-76.95785	No	LC	No	No
68	Anura	Craugastoridae	Strabomantis	Strabomantis sulcatus	1874	Cope, E. D. 1874. On some Batrachia and Nematognathi brought from the upper Amazon by Prof. Orton. Proceedings of the Academy of Natural Sciences of Philadelphia 26: 120–137.	Peru	Loreto	"Nauta", Departamento Loreto, Peru				1	-4.509735	-73.588995	No	LC	No	No
69	Anura	Aromobatidae	Allobates	Allobates talamancae	1875	Cope, E. D. 1875 "1876". On the Batrachia and Reptilia of Costa Rica. Journal of the Academy of Natural Sciences of Philadelphia. Series 2, 8: 93–154.	Costa Rica	Limón	near Old Harbour [=Puerto Viejo], on the East coast, [Cantón de Limón, Provincia Limón,]				2	9.655043	-82.749248	No	LC	No	No
70	Anura	Bufonidae	Atelopus	Atelopus planispina	1875	Jiménez de la Espada, M. 1875. Vertebrados del Viaje al Pacífico Verificado de 1862 a 1865 por una Comisión de Naturalistas Enviada por el Gobierno Español. Batracios. Madrid: A. Miguel Ginesta.	Ecuador	Napo	"San José de Moti, al pié del volcan de Sumaco", Ecuador				1	-0.4334	-77.3334	Yes	CR	No	No
71	Anura	Dendrobatidae	Hyloxalus	Hyloxalus pulchellus	1875	Jiménez de la Espada, M. 1875. Vertebrados del Viaje al Pacífico Verificado de 1862 a 1865 por una Comisión de Naturalistas Enviada por el Gobierno Español. Batracios. Madrid: A. Miguel Ginesta.	Ecuador		Not designated				1	-0.422439	-77.980663	No	NT	No	No
72	Anura	Leptodactylidae	Leptodactylus	Leptodactylus labrosus	1875	Jiménez de la Espada, M. 1875. Vertebrados del Viaje al Pacífico Verificado de 1862 a 1865 por una Comisión de Naturalistas Enviada por el Gobierno Español. Batracios. Madrid: A. Miguel Ginesta.	Ecuador	Guayas	Pimocha, [Guayas Province,] orillas del Rio Daule (Ecuador)				1	-1.837499	-79.609855	No	LC	No	No
73	Anura	Leptodactylidae	Leptodactylus	Leptodactylus stenodema	1875	Jiménez de la Espada, M. 1875. Vertebrados del Viaje al Pacífico Verificado de 1862 a 1865 por una Comisión de Naturalistas Enviada por el Gobierno Español. Batracios. Madrid: A. Miguel Ginesta.	Ecuador	Napo	"San José de Moti (Canton de Quíjos)"				1	-0.4334	-77.3334	No	LC	No	No
74	Anura	Craugastoridae	Niceforonia	Niceforonia philippi	1875	Jiménez de la Espada, M. 1875. Vertebrados del Viaje al Pacífico Verificado de 1862 a 1865 por una Comisión de Naturalistas Enviada por el Gobierno Español. Batracios. Madrid: A. Miguel Ginesta.	Ecuador	Napo	Not stated; data on label as "San José de Moti" , Ecuador				1	-0.4334	-77.3334	No	NE	No	No
75	Anura	Craugastoridae	Pristimantis	Pristimantis diadematus	1875	Jiménez de la Espada, M. 1875. Vertebrados del Viaje al Pacífico Verificado de 1862 a 1865 por una Comisión de Naturalistas Enviada por el Gobierno Español. Batracios. Madrid: A. Miguel Ginesta.	Ecuador		Not stated; presumably in Ecuador				5	NA	NA	No	LC	No	No
76	Anura	Craugastoridae	Pristimantis	Pristimantis lacrimosus	1875	Jiménez de la Espada, M. 1875. Vertebrados del Viaje al Pacífico Verificado de 1862 a 1865 por una Comisión de Naturalistas Enviada por el Gobierno Español. Batracios. Madrid: A. Miguel Ginesta.	Ecuador		Not stated				1	0.061896	-77.012216	No	LC	No	No
77	Anura	Craugastoridae	Pristimantis	Pristimantis rubicundus	1875	Jiménez de la Espada, M. 1875. Vertebrados del Viaje al Pacífico Verificado de 1862 a 1865 por una Comisión de Naturalistas Enviada por el Gobierno Español. Batracios. Madrid: A. Miguel Ginesta.	Ecuador	Sucumbíos	Not stated; presumably in Ecuador				5	NA	NA	Yes	NT	No	No
78	Anura	Ranidae	Lithobates	Lithobates vaillanti	1877	Brocchi, P. 1877. Sur quelques batraciens raniformes et bufoniformes de l’Amérique Centrale. Bulletin de la Société Philomathique de Paris. Series 7, 1: 175–197.	Belize		sur les bords de la rivière de Mullins, près de Belize ([British] Honduras)				3	17.108461	-88.309547	No	LC	No	No
79	Anura	Craugastoridae	Pristimantis	Pristimantis devillei	1880	Boulenger, G. A. 1880. Reptiles et batraciens recueillis par M. Émile de Ville dan les Andes de l’Équateur. Bulletin de la Société Zoologique de France 5: 41–48.	Ecuador	???	Andes de l'Équateur				5	NA	NA	Yes	EN	No	No
80	Anura	Craugastoridae	Pristimantis	Pristimantis glandulosus	1880	Boulenger, G. A. 1880. Reptiles et batraciens recueillis par M. Émile de Ville dan les Andes de l’Équateur. Bulletin de la Société Zoologique de France 5: 41–48.	Ecuador	???	Andes de l'Équateur				5	NA	NA	Yes	EN	No	No
81	Anura	Dendrobatidae	Paruwrobates	Paruwrobates whymperi	1882	Boulenger, G. A. 1882. Account of the reptiles and batrachians collected by Mr. Edward Whymper in Ecuador in 1879–80. Annals and Magazine of Natural History, Series 5, 9: 457–467.	Ecuador	Pichincha	"Tanti, 2000 ft [607 m]", Provincia Pichincha, Ecuador			607	1	-0.30435	-79.041601	Yes	EN	No	No
82	Gymnophiona	Siphonopidae	Microcaecilia	Microcaecilia albiceps	1882	Boulenger, G. A. 1882. Catalogue of the Batrachia Gradientia s. Caudata and Batrachia Apoda in the Collection of the British Museum. Second Edition. London: Taylor and Francis.	Ecuador	NA	Ecuador				5	NA	NA	No	LC	No	No
83	Anura	Bufonidae	Adhaerobufo	Adhaerobufo ceratophrys	1882	Boulenger, G. A. 1882. Catalogue of the Batrachia Salientia s. Ecaudata in the Collection of the British Museum. Second Edition. London: Taylor and Francis.	Ecuador	NA	Ecuador				5	NA	NA	No	LC	No	No
84	Anura	Phyllomedusidae	Agalychnis	Agalychnis buckleyi	1882	Boulenger, G. A. 1882. Catalogue of the Batrachia Salientia s. Ecaudata in the Collection of the British Museum. Second Edition. London: Taylor and Francis.	Ecuador	Pastaza	"Sarayacu", Provincia Pastaza				1	-1.735172	-77.486621	No	LC	No	No
85	Anura	Dendrobatidae	Ameerega	Ameerega parvula	1882	Boulenger, G. A. 1882. Catalogue of the Batrachia Salientia s. Ecaudata in the Collection of the British Museum. Second Edition. London: Taylor and Francis.	Ecuador	Pastaza	"Sarayacu", Pastaza, Ecuador and "Canelos", Pastaza, Ecuador				1	-1.735172	-77.486621	No	LC	No	No
86	Anura	Bufonidae	Atelopus	Atelopus elegans	1882	Boulenger, G. A. 1882. Catalogue of the Batrachia Salientia s. Ecaudata in the Collection of the British Museum. Second Edition. London: Taylor and Francis.	Ecuador	Santo Domingo de los Tsáchilas	Tanti, 2000 feet [=588 m elevation]			607	1	-0.30435	-79.041601	No	EN	No	No
87	Anura	Hylidae	Boana	Boana appendiculata	1882	Boulenger, G. A. 1882. Catalogue of the Batrachia Salientia s. Ecaudata in the Collection of the British Museum. Second Edition. London: Taylor and Francis.	Ecuador	Pastaza	"Brazil: Bahia, Santarem, Interiorof Brazil, Brazil; Ecuador: Canelos, Sarayacu"				1	-1.590739	-77.758871	No	LC	No	No
88	Anura	Centrolenidae	Centrolene	Centrolene buckleyi	1882	Boulenger, G. A. 1882. Catalogue of the Batrachia Salientia s. Ecaudata in the Collection of the British Museum. Second Edition. London: Taylor and Francis.	Ecuador	Imbabura	"Intac" and "Paitanga" (= Pallatanga)				0	0.303807	-78.365963	No	CR	No	No
89	Anura	Hylidae	Dendropsophus	Dendropsophus parviceps	1882	Boulenger, G. A. 1882. Catalogue of the Batrachia Salientia s. Ecaudata in the Collection of the British Museum. Second Edition. London: Taylor and Francis.	Ecuador	Pastaza	"Sarayacu", Provincia Pastaza				1	-1.735172	-77.486621	No	LC	No	No
90	Anura	Hemiphractidae	Gastrotheca	Gastrotheca guentheri	1882	Boulenger, G. A. 1882. Catalogue of the Batrachia Salientia s. Ecaudata in the Collection of the British Museum. Second Edition. London: Taylor and Francis.	Ecuador	Imbabura	"Intac", Imbabura Province, Ecuador				1	0.243255	-78.595764	No	DD	No	No
91	Anura	Hemiphractidae	Gastrotheca	Gastrotheca longipes	1882	Boulenger, G. A. 1882. Catalogue of the Batrachia Salientia s. Ecaudata in the Collection of the British Museum. Second Edition. London: Taylor and Francis.	Ecuador	Pastaza	"Canelos" and "Sarayacu", Provincia Pastaza, Ecuador				1	-1.590739	-77.758871	No	LC	No	No
92	Anura	Hemiphractidae	Gastrotheca	Gastrotheca plumbea	1882	Boulenger, G. A. 1882. Catalogue of the Batrachia Salientia s. Ecaudata in the Collection of the British Museum. Second Edition. London: Taylor and Francis.	Ecuador	Imbabura	"Intac", Provincia Imbabura, Ecuador				1	0.243255	-78.595764	Yes	VU	No	No
93	Anura	Hylidae	Hyloscirtus	Hyloscirtus albopunctulatus	1882	Boulenger, G. A. 1882. Catalogue of the Batrachia Salientia s. Ecaudata in the Collection of the British Museum. Second Edition. London: Taylor and Francis.	Ecuador	Pastaza	"Sarayacu", Provincia Pastaza, Ecuador (in error?); Ecuador				1	-1.735172	-77.486621	No	LC	No	No
94	Anura	Hylidae	Nyctimantis	Nyctimantis rugiceps	1882	Boulenger, G. A. 1882. Catalogue of the Batrachia Salientia s. Ecaudata in the Collection of the British Museum. Second Edition. London: Taylor and Francis.	Ecuador	Pastaza	"Ecuador" and "Canelos", Pastaza				1	-1.590739	-77.758871	No	LC	No	No
95	Anura	Hylidae	Osteocephalus	Osteocephalus alboguttatus	1882	Boulenger, G. A. 1882. Catalogue of the Batrachia Salientia s. Ecaudata in the Collection of the British Museum. Second Edition. London: Taylor and Francis.	Ecuador	Pastaza	"Sarayacu" and "Canelos", Provincia Pastaza				1	-1.735172	-77.486621	Yes	LC	No	No
96	Anura	Hylidae	Osteocephalus	Osteocephalus buckleyi	1882	Boulenger, G. A. 1882. Catalogue of the Batrachia Salientia s. Ecaudata in the Collection of the British Museum. Second Edition. London: Taylor and Francis.	Ecuador	Pastaza	"Sarayacu" and "Canelos", Provincia Pastaza, and "Paitanga" (= Pallatanga), Provincia Chimborazo (in error)				1	-1.735172	-77.486621	No	LC	No	No
97	Anura	Phyllomedusidae	Phyllomedusa	Phyllomedusa vaillantii	1882	Boulenger, G. A. 1882. Catalogue of the Batrachia Salientia s. Ecaudata in the Collection of the British Museum. Second Edition. London: Taylor and Francis.	Brazil	Pará	Santarem, [Pará,]				3	-2.494932	-54.775023	No	LC	No	No
98	Anura	Craugastoridae	Pristimantis	Pristimantis buckleyi	1882	Boulenger, G. A. 1882. Catalogue of the Batrachia Salientia s. Ecaudata in the Collection of the British Museum. Second Edition. London: Taylor and Francis.	Ecuador	Imbabura	"Intac", Imbabura Province, Ecuador				1	0.243255	-78.595764	No	LC	No	No
99	Anura	Craugastoridae	Pristimantis	Pristimantis curtipes	1882	Boulenger, G. A. 1882. Catalogue of the Batrachia Salientia s. Ecaudata in the Collection of the British Museum. Second Edition. London: Taylor and Francis.	Ecuador	Imbabura	"Intac", Imbabura Province, Ecuador				1	0.243255	-78.595764	No	LC	No	No
100	Anura	Craugastoridae	Pristimantis	Pristimantis surdus	1882	Boulenger, G. A. 1882. Catalogue of the Batrachia Salientia s. Ecaudata in the Collection of the British Museum. Second Edition. London: Taylor and Francis.	Ecuador	NA	"W. Ecuador" and "S. America"				5	NA	NA	Yes	EN	No	No
101	Anura	Hylidae	Tepuihyla	Tepuihyla tuberculosa	1882	Boulenger, G. A. 1882. Catalogue of the Batrachia Salientia s. Ecaudata in the Collection of the British Museum. Second Edition. London: Taylor and Francis.	Ecuador	Pastaza	"Canelos", Provincia Pastaza				1	-1.590739	-77.758871	No	LC	No	No
102	Anura	Hylidae	Trachycephalus	Trachycephalus quadrangulum	1882	Boulenger, G. A. 1882. Catalogue of the Batrachia Salientia s. Ecaudata in the Collection of the British Museum. Second Edition. London: Taylor and Francis.	Ecuador	NA	W. Ecuador				5	NA	NA	Yes	LC	No	No
103	Anura	Ceratophryidae	Ceratophrys	Ceratophrys stolzmanni	1882	Steindachner, F. 1882. Batrachologische Beiträge. Sitzungsberichte der Kaiserlichen Akademie der Wissenschaften, Mathematisch-Naturwissenschaftliche Classe 85: 188–194.	Peru		"Tumbez" (= Tumbes, northwestern Peru				1	-3.553773	-80.422465	No	VU	No	No
104	Gymnophiona	Rhinatrematidae	Epicrionops	Epicrionops bicolor	1883	Boulenger, G. A. 1883. Description of a new genus of Coeciliae. Annals and Magazine of Natural History, Series 5, 11: 202–203.	Ecuador	Imbabura	Intac, (3900 ft. elev.,) Ecuador			1190	1	0.243255	-78.595764	No	LC	No	No
105	Caudata	Plethodontidae	Bolitoglossa	Bolitoglossa peruviana	1883	Boulenger, G. A. 1883. Description of new species of reptiles and batrachians in the British Museum. Annals and Magazine of Natural History, Series 5, 12: 161–167.	Peru	San Martín	"Moyobamba", 854 m elevation, Departamento de San Martín, Peru			854	1	-6.026111	-76.95785	No	DD	No	No
106	Anura	Aromobatidae	Allobates	Allobates femoralis	1884	Boulenger, G. A. 1884 "1883". On a collection of frogs from Yurimaguas, Huallaga River, Northern Peru. Proceedings of the Zoological Society of London 1883: 635–638.	Peru	Loreto	Yurimaguas, Huallaga River, [Departamento Loreto,] Northern Peru				1	-5.909286	-76.101265	No	LC	No	No
107	Anura	Aromobatidae	Allobates	Allobates trilineatus	1884	Boulenger, G. A. 1884 "1883". On a collection of frogs from Yurimaguas, Huallaga River, Northern Peru. Proceedings of the Zoological Society of London 1883: 635–638.	Peru	Loreto	Yurimaguas, Huallaga River, [Departamento Loreto,] Northern Peru				1	-5.909286	-76.101265	No	LC	No	No
108	Anura	Dendrobatidae	Ameerega	Ameerega hahneli	1884	Boulenger, G. A. 1884 "1883". On a collection of frogs from Yurimaguas, Huallaga River, Northern Peru. Proceedings of the Zoological Society of London 1883: 635–638.	Peru	Loreto	Yurimaguas, Huallaga River, [Departamento Loreto,] Northern Peru				1	-5.909286	-76.101265	No	LC	No	No
109	Anura	Leptodactylidae	Leptodactylus	Leptodactylus discodactylus	1884	Boulenger, G. A. 1884 "1883". On a collection of frogs from Yurimaguas, Huallaga River, Northern Peru. Proceedings of the Zoological Society of London 1883: 635–638.	Peru	Loreto	Yurimaguas, Huallaga River, [Departamento Loreto,] Northern Peru				1	-5.909286	-76.101265	No	LC	No	No
110	Anura	Leptodactylidae	Leptodactylus	Leptodactylus rhodomystax	1884	Boulenger, G. A. 1884 "1883". On a collection of frogs from Yurimaguas, Huallaga River, Northern Peru. Proceedings of the Zoological Society of London 1883: 635–638.	Peru	Loreto	Yurimaguas, Huallaga River, [Departamento Loreto,] Northern Peru				1	-5.909286	-76.101265	No	LC	No	No
111	Anura	Dendrobatidae	Ranitomeya	Ranitomeya reticulata	1884	Boulenger, G. A. 1884 "1883". On a collection of frogs from Yurimaguas, Huallaga River, Northern Peru. Proceedings of the Zoological Society of London 1883: 635–638.	Peru	Loreto	Yurimaguas, Huallaga River, [Departamento Loreto,] Northern Peru				1	-5.909286	-76.101265	No	LC	No	No
112	Anura	Bufonidae	Rhinella	Rhinella alata	1884	Thominot, A. 1884. Note sur un batracien d’espèce nouvelle provenant de Panama. Bulletin de la Société Philomathique de Paris. Series 7, 8: 151–152.	Panama		Obispo, Panama				5	NA	NA	No	LC	No	No
113	Anura	Craugastoridae	Pristimantis	Pristimantis vertebralis	1886	Boulenger, G. A. 1886. First report on additions to the batrachian collection in the Natural-History Museum. Proceedings of the Zoological Society of London 1886: 411–416.	Ecuador	Pichincha	Intac, [Pichincha Province,] Ecuador				1	0.243255	-78.595764	Yes	VU	No	No
114	Anura	Hylidae	Trachycephalus	Trachycephalus jordani	1891	Stejneger, L., and F. C. Test. 1891. Description of a new genus and species of tailless batrachian from tropical America. Proceedings of the United States National Museum 14: 167–168.	Ecuador	Guayas	Guayaquil, [Provincia Guayas,] Ecuador				1	-2.186745	-79.89282	No	LC	No	No
115	Anura	Bufonidae	Atelopus	Atelopus exiguus	1892	Boettger, O. 1892. Katalog der Batrachier-Sammlung im Museum der Senckenbergischen Naturforschenden Gesellshaft in Frankfurt am Main. Frankfurt a. M.: Gebrüder Knauer.	Ecuador	Azuay	"Zurucuchu, W.-Anden von Cuenca, 3250 m" Cajas National Park, Azuay Province, Ecuador.			3250	1	-2.845401	-79.145114	Yes	EN	No	Yes
116	Anura	Centrolenidae	Espadarana	Espadarana prosoblepon	1892	Boettger, O. 1892. Katalog der Batrachier-Sammlung im Museum der Senckenbergischen Naturforschenden Gesellshaft in Frankfurt am Main. Frankfurt a. M.: Gebrüder Knauer.	Costa Rica	Limón	Plantage Cairo (La Junta) bei Limon, [Cantón de Siquirres, Provincia de Limón,] atlantische Seite von Costa Rica				2	10.111238	-83.536393	No	LC	No	No
117	Anura	Craugastoridae	Pristimantis	Pristimantis w-nigrum	1892	Boettger, O. 1892. Katalog der Batrachier-Sammlung im Museum der Senckenbergischen Naturforschenden Gesellshaft in Frankfurt am Main. Frankfurt a. M.: Gebrüder Knauer.	Ecuador	Azuay	Kleine Gebirgssüinpfe um Zurucuchu, West-Anden von Cuenca in 3000–3500 m [Azuay Province,] Ecuador			3250	1	-2.845401	-79.145114	No	LC	No	No
118	Anura	Hemiphractidae	Gastrotheca	Gastrotheca weinlandii	1892	Steindachner, F. 1892. Über zwei noch unbreschriebene Nototrema-Arten aus Ecuador und Bolivia. Sitzungsberichte der Kaiserlichen Akademie der Wissenschaften, Mathematisch-Naturwissenschaftliche Classe 101: 837–842, 2 pl.	Ecuador	NA	Ecuador (probably from near Guayaquil)				5	NA	NA	No	LC	No	No
119	Anura	Craugastoridae	Pristimantis	Pristimantis appendiculatus	1894	Werner, F. 1894. Herpetologische Nova. Zoologischer Anzeiger 17: 410–415.	Ecuador	Pichincha	Ecuador				2	-0.285367	-78.679366	No	VU	No	No
120	Caudata	Plethodontidae	Bolitoglossa	Bolitoglossa palmata	1897	Werner, F. 1897. Über einige noch unbeschriebene Reptilien und Batrachier. Zoologischer Anzeiger 20: 261–267.	Ecuador	NA	Ecuador				5	NA	NA	No	LC	No	No
121	Anura	Craugastoridae	Barycholos	Barycholos pulcher	1898	Boulenger, G. A. 1898. An account of the reptiles and batrachians collected by Mr. W. F. H. Rosenberg in Western Ecuador. Proceedings of the Zoological Society of London 1898: 107–126.	Ecuador	Chimborazo	"Chimbo", Chimborazo Province, Ecuador			305	1	-2.200762	-79.130281	Yes	LC	No	No
122	Anura	Hylidae	Boana	Boana rosenbergi	1898	Boulenger, G. A. 1898. An account of the reptiles and batrachians collected by Mr. W. F. H. Rosenberg in Western Ecuador. Proceedings of the Zoological Society of London 1898: 107–126.	Ecuador	Esmeraldas	Cachabé" (=Cachabí), Provincia Esmeraldas			152	1	1.065625	-78.778092	No	LC	No	No
123	Anura	Craugastoridae	Craugastor	Craugastor longirostris	1898	Boulenger, G. A. 1898. An account of the reptiles and batrachians collected by Mr. W. F. H. Rosenberg in Western Ecuador. Proceedings of the Zoological Society of London 1898: 107–126.	Ecuador	Esmeraldas	Cachabé [=Cachabí], a small village on the river of that name . . . Prov. Esmeraladas. . . about 500 feet above the sea", Ecuador			152	1	1.065625	-78.778092	No	LC	No	No
124	Anura	Eleutherodactylidae	Diasporus	Diasporus gularis	1898	Boulenger, G. A. 1898. An account of the reptiles and batrachians collected by Mr. W. F. H. Rosenberg in Western Ecuador. Proceedings of the Zoological Society of London 1898: 107–126.	Ecuador	Esmeraldas	Cachabe [=Cachabí], a small village on the river of that name on the N.W. Coast; in the Prov. Esmeraldas . . . probably about 500 feet above the sea			152	1	1.065625	-78.778092	No	LC	No	No
125	Anura	Hemiphractidae	Gastrotheca	Gastrotheca angustifrons	1898	Boulenger, G. A. 1898. An account of the reptiles and batrachians collected by Mr. W. F. H. Rosenberg in Western Ecuador. Proceedings of the Zoological Society of London 1898: 107–126.	Ecuador	Esmeraldas	Cachabe [=Cachabí], a small village on the river of that name on the N.W. Coast; in the Prov. Esmeraldas . . . probably about 500 feet above the sea			152	1	1.065625	-78.778092	No	CR	No	No
126	Anura	Hemiphractidae	Gastrotheca	Gastrotheca cornuta	1898	Boulenger, G. A. 1898. An account of the reptiles and batrachians collected by Mr. W. F. H. Rosenberg in Western Ecuador. Proceedings of the Zoological Society of London 1898: 107–126.	Ecuador	Esmeraldas	Cachabe [=Cachabí], a small village on the river of that name on the N.W. Coast; in the Prov. Esmeraldas . . . probably about 500 feet above the sea			152	1	1.065625	-78.778092	No	CR	No	No
127	Anura	Dendrobatidae	Hyloxalus	Hyloxalus infraguttatus	1898	Boulenger, G. A. 1898. An account of the reptiles and batrachians collected by Mr. W. F. H. Rosenberg in Western Ecuador. Proceedings of the Zoological Society of London 1898: 107–126.	Ecuador	Chimborazo	"Chimbo"			305	1	-2.200762	-79.130281	No	VU	No	No
128	Anura	Craugastoridae	Pristimantis	Pristimantis achatinus	1898	Boulenger, G. A. 1898. An account of the reptiles and batrachians collected by Mr. W. F. H. Rosenberg in Western Ecuador. Proceedings of the Zoological Society of London 1898: 107–126.	Ecuador	Esmeraldas	Cachabé [= Cachabí], a small village on the river of that name . . . , Prov. Esmeraldas . . . about 500 feet above the sea			152	1	1.065625	-78.778092	No	LC	No	No
129	Anura	Craugastoridae	Pristimantis	Pristimantis latidiscus	1898	Boulenger, G. A. 1898. An account of the reptiles and batrachians collected by Mr. W. F. H. Rosenberg in Western Ecuador. Proceedings of the Zoological Society of London 1898: 107–126.	Ecuador	Esmeraldas	Cachabé [=Cachabí], a small village [about 10 miles southeast of Concepción] on the river of that name, on the N. W. Coast, in the Prov. Esmeraldas			152	1	1.065625	-78.778092	No	LC	No	No
130	Anura	Craugastoridae	Strabomantis	Strabomantis anomalus	1898	Boulenger, G. A. 1898. An account of the reptiles and batrachians collected by Mr. W. F. H. Rosenberg in Western Ecuador. Proceedings of the Zoological Society of London 1898: 107–126.	Ecuador	Esmeraldas	Cachabé [= Cachabí], a small village on the river of that name . . . Prov. Esmeraldas . . . about 500 feet above the sea"			152	1	1.065625	-78.778092	No	CR	No	No
131	Anura	Hylidae	Boana	Boana picturata	1899	Boulenger, G. A. 1899. Descriptions of new batrachians in the collection of the British Museum (Natural History). Annals and Magazine of Natural History, Series 7, 3: 273–277.	Ecuador	Imbabura	Paramba, [Province Imbabura,] N.W. Ecuador				0	0.816667	-78.35	No	LC	No	No
132	Anura	Dendrobatidae	Epipedobates	Epipedobates tricolor	1899	Boulenger, G. A. 1899. Descriptions of new reptiles and batrachians collected by Mr. P. O. Simons in the Andes of Ecuador. Annals and Magazine of Natural History, Series 7, 4: 454–457.	Ecuador	Bolívar	Porvenir, [Provincia] Bolivar, western slope, about 5800 feet [1769 m]", Ecuador			1769	2	-1.207604	-79.063508	Yes	VU	No	No
133	Anura	Dendrobatidae	Hyloxalus	Hyloxalus vertebralis	1899	Boulenger, G. A. 1899. Descriptions of new reptiles and batrachians collected by Mr. P. O. Simons in the Andes of Ecuador. Annals and Magazine of Natural History, Series 7, 4: 454–457.	Ecuador	Cañar	"Cañar, 8400 feet altitude", [Provincia] Cañar, Ecuador			2560	2	-2.495054	-78.966963	Yes	VU	No	No
134	Anura	Craugastoridae	Pristimantis	Pristimantis crucifer	1899	Boulenger, G. A. 1899. Descriptions of new reptiles and batrachians collected by Mr. P. O. Simons in the Andes of Ecuador. Annals and Magazine of Natural History, Series 7, 4: 454–457.	Ecuador	Bolívar	Porvenir, [Provincia] Bolívar, 5800 feet			1769	2	-1.207604	-79.063508	No	NT	No	No
135	Anura	Microhylidae	Ctenophryne	Ctenophryne aterrima	1901	Günther, A. C. L. G. 1901. Reptilia and Batrachia. Part 166. Salvin, O., and F. D. Godman eds., Biologia Centrali Americana. Volume 7: 269–292. London, R. H. Porter and Dulau & Co.	Costa Rica	NA	Costa Rica				5	NA	NA	No	LC	No	No
136	Anura	Hylidae	Boana	Boana pellucens	1901	Werner, F. 1901. Ueber Reptilien und Batrachier aus Ecuador und Neu Guinea. Verhandlungen des Zoologisch-Botanischen Vereins in Wien 51: 593–614.	Ecuador	Guayas	Palmar (100 m., westliche der Anden)			100	1	-0.928911	-79.731049	No	LC	No	No
137	Anura	Hylidae	Osteocephalus	Osteocephalus verruciger	1901	Werner, F. 1901. Ueber Reptilien und Batrachier aus Ecuador und Neu Guinea. Verhandlungen des Zoologisch-Botanischen Vereins in Wien 51: 593–614.	Ecuador	NA	Ecuador				5	NA	NA	No	LC	No	No
138	Gymnophiona	Caeciliidae	Caecilia	Caecilia nigricans	1902	Boulenger, G. A. 1902. Descriptions of new batrachians and reptiles from north western Ecuador. Annals and Magazine of Natural History, Series 7, 9: 51–57.	Ecuador	Imbabura	"the Rio Lita, 3000 feet", northwestern Ecuador			915	2	0.782568	-78.459731	No	LC	No	No
139	Anura	Phyllomedusidae	Cruziohyla	Cruziohyla calcarifer	1902	Boulenger, G. A. 1902. Descriptions of new batrachians and reptiles from north western Ecuador. Annals and Magazine of Natural History, Series 7, 9: 51–57.	Ecuador	Esmeraldas	the Rio Durango, 350 feet, Provincia Esmeraldas			107	1	1.061582	-78.657966	No	LC	No	No
140	Anura	Leptodactylidae	Leptodactylus	Leptodactylus ventrimaculatus	1902	Boulenger, G. A. 1902. Descriptions of new batrachians and reptiles from north western Ecuador. Annals and Magazine of Natural History, Series 7, 9: 51–57.	Ecuador	Esmeraldas	Bulún [Pulún], 160 feet			49	1	1.096483	-78.695472	No	LC	No	No
141	Anura	Craugastoridae	Pristimantis	Pristimantis subsigillatus	1902	Boulenger, G. A. 1902. Descriptions of new batrachians and reptiles from north western Ecuador. Annals and Magazine of Natural History, Series 7, 9: 51–57.	Ecuador	Esmeraldas	Salidero, 350 feet			107	2	1.083451	-78.63502	No	LC	No	No
142	Anura	Microhylidae	Ctenophryne	Ctenophryne geayi	1904	Mocquard, F. 1904. Description de quelques reptiles et d’un batracien nouveaux de la collection du Múseum. Bulletin du Museum National d'Histoire Naturelle. Paris 10: 301–309.	Colombia	Norte de Santander	la rivière Sarare en Colombie" (=Sarare River, Norte de Santander, Colombia				5	NA	NA	No	LC	No	No
143	Anura	Bufonidae	Atelopus	Atelopus boulengeri	1904	Peracca, M. G. 1904. Viaggio del Dr. Enrico Festa nell’ Ecuador e regioni vicine. Rettili ed anfibi. Bollettino dei Musei di Zoologia e Anatomia Comparata della R. Universita di Torino 19 (465): 1–41.	Ecuador	Zamora Chinchipe	"Gualaquiza", Santiago-Zamora Province, Ecuador [MZUT 559], and "parecchi di S. Josè, Ecuador orientale"			550	2	-3.396957	-78.575259	Yes	CR	No	No
144	Anura	Microhylidae	Ctenophryne	Ctenophryne aequatorialis	1904	Peracca, M. G. 1904. Viaggio del Dr. Enrico Festa nell’ Ecuador e regioni vicine. Rettili ed anfibi. Bollettino dei Musei di Zoologia e Anatomia Comparata della R. Universita di Torino 19 (465): 1–41.	Ecuador	Azuay	Cuenca, Ecuador			2536	1	-2.902859	-79.002987	Yes	EN	No	No
145	Anura	Bufonidae	Osornophryne	Osornophryne bufoniformis	1904	Peracca, M. G. 1904. Viaggio del Dr. Enrico Festa nell’ Ecuador e regioni vicine. Rettili ed anfibi. Bollettino dei Musei di Zoologia e Anatomia Comparata della R. Universita di Torino 19 (465): 1–41.	Ecuador	Carchi	"Pun" = Puno, Carchi Province, Ecuador			2500	1	0.670218	-77.587939	No	NT	No	No
146	Anura	Hylidae	Osteocephalus	Osteocephalus festae	1904	Peracca, M. G. 1904. Viaggio del Dr. Enrico Festa nell’ Ecuador e regioni vicine. Rettili ed anfibi. Bollettino dei Musei di Zoologia e Anatomia Comparata della R. Universita di Torino 19 (465): 1–41.	Ecuador	Morona Santiago	Valle de Santiago" (= lower Río Zamora), Province of Morona-Santiago			550	2	-3.396957	-78.575259	No	LC	No	No
147	Anura	Craugastoridae	Pristimantis	Pristimantis festae	1904	Peracca, M. G. 1904. Viaggio del Dr. Enrico Festa nell’ Ecuador e regioni vicine. Rettili ed anfibi. Bollettino dei Musei di Zoologia e Anatomia Comparata della R. Universita di Torino 19 (465): 1–41.	Ecuador	Napo	Papallacta, villagio a circa 3100 msm			3100	1	-0.378442	-78.140428	Yes	EN	No	No
148	Anura	Bufonidae	Rhinella	Rhinella festae	1904	Peracca, M. G. 1904. Viaggio del Dr. Enrico Festa nell’ Ecuador e regioni vicine. Rettili ed anfibi. Bollettino dei Musei di Zoologia e Anatomia Comparata della R. Universita di Torino 19 (465): 1–41.	Ecuador	Morona Santiago	"Valle Santiago" and "Gualaquiza"			550	2	-3.396957	-78.575259	No	LC	No	No
149	Anura	Hylidae	Hyloscirtus	Hyloscirtus palmeri	1908	Boulenger, G. A. 1908. Descriptions of new batrachians and reptiles discoverd by Mr. M.G. Palmer in south-western Colombia. Annals and Magazine of Natural History, Series 8, 2: 515–522.	Colombia	Valle del Cauca	Jimenez, Department of Valle				5	NA	NA	No	LC	No	No
150	Anura	Dendrobatidae	Epipedobates	Epipedobates boulengeri	1909	Barbour, T. 1909. Corrections regarding the names of two recently described Amphibia Salientia. Proceedings of the Biological Society of Washington 22: 89.	Colombia	Nariño	"Gorgona Island", Departamento Nariño, Colombia				1	2.964217	-78.173888	No	LC	No	No
151	Anura	Craugastoridae	Pristimantis	Pristimantis ornatissimus	1911	Despax, R. 1911. Mission géodésique de l’Équateur. Collections recueilles par M. le Dr. Rivet. Batraciens anoures. Bulletin du Museum National d'Histoire Naturelle. Paris 17: 90–94.	Ecuador	Santo Domingo de los Tsáchilas	Equateur" (= Ecuador)				2	-0.261229	-79.098865	No	EN	No	No
152	Anura	Craugastoridae	Pristimantis	Pristimantis riveti	1911	Despax, R. 1911. Mission géodésique de l’Équateur. Collections recueilles par M. le Dr. Rivet. Batraciens anoures. Bulletin du Museum National d'Histoire Naturelle. Paris 17: 90–94.	Ecuador	Carchi	Equateur, . . . Mirador			3830	2	0.608604	-77.649896	Yes	CR	No	No
153	Caudata	Plethodontidae	Bolitoglossa	Bolitoglossa sima	1911	Vaillant, L. 1911. Cheloniens et batraciens urodèle, recuillis par M. le Dr. Rivet. Mission du Service Géographique de l'Armée pour la Mesure d'un Arc de Méridien Equatorial en Amérique du Sud. Volume 9 (Zoologique). Part 2 (Reptiles, Poisson, Batraciens): 45–60.	Ecuador	NA	Equateur				5	NA	NA	No	LC	No	No
154	Anura	Craugastoridae	Pristimantis	Pristimantis ventrimarmoratus	1912	Boulenger, G. A. 1912. Descriptions of new batrachians from the Andes of South America, preserved in the British Museum. Annals and Magazine of Natural History, Series 8, 10: 185–191.	Ecuador	Pastaza	Lectotype from "El Topo, R. Pastaza, [Provincia Tungurahua,] E. Ecuador, 4200 feet. "Chanchamayo, [Departamento Junín,] Peru, 2600 feet". Imprecise location for Peru			1280	1	-1.406884	-78.186937	No	LC	No	No
155	Anura	Phyllomedusidae	Agalychnis	Agalychnis spurrelli	1913	Boulenger, G. A. 1913. On a collection of batrachians and reptiles made by Dr. H. G. F. Spurrell, F.Z.S., in the Choco, Colombia. Proceedings of the Zoological Society of London 1913: 1019–1038.	Colombia	Chocó	Peña Lisa, Condoto, altitude 300 feet", Provincia Chocó			91	2	5.090683	-76.650429	No	LC	No	No
156	Anura	Hemiphractidae	Gastrotheca	Gastrotheca riobambae	1913	Fowler, H. W. 1913. Amphibians and reptiles from Ecuador, Venezuela, and Yucatan. Proceedings of the Academy of Natural Sciences of Philadelphia 65: 153–176.	Ecuador	Chimborazo	Rio Bamba, [Provincia Chimborazo,] Ecuador				2	-1.665993	-78.67858	Yes	VU	No	No
157	Anura	Hylidae	Scinax	Scinax quinquefasciatus	1913	Fowler, H. W. 1913. Amphibians and reptiles from Ecuador, Venezuela, and Yucatan. Proceedings of the Academy of Natural Sciences of Philadelphia 65: 153–176.	Ecuador	Chimborazo	Mountains above Chimbo, 10,000 to 10,800 feet elevation, [Chimborazo Province,] Ecuador"; corrected to Durán, Provincia Guayas, Ecuador, by Duellman, 1971, Herpetologica, 27: 212-227.			3170	5	NA	NA	No	LC	No	No
158	Anura	Aromobatidae	Allobates	Allobates kingsburyi	1918	Boulenger, G. A. 1918. Descriptions of new South American batrachians. Annals and Magazine of Natural History, Series 9, 2: 427–433.	Ecuador	Tungurahua	El Topo, Rio Pastaza, [Provincia Pastaza,] Eastern Ecuador, altitude 4200 feet			1280	1	-1.406884	-78.186937	Yes	LC	No	No
159	Anura	Craugastoridae	Pristimantis	Pristimantis trachyblepharis	1918	Boulenger, G. A. 1918. Descriptions of new South American batrachians. Annals and Magazine of Natural History, Series 9, 2: 427–433.	Ecuador	Tungurahua	El Topo, Rio Pastaza, [Provincia Tungurahua,] E. Ecuador, 4200 ft			1280	1	-1.406884	-78.186937	No	LC	No	No
160	Anura	Craugastoridae	Pristimantis	Pristimantis cajamarcensis	1920	Barbour, T., and G. K. Noble. 1920. Some amphibians from northwestern Peru, with a revision of the genera Phyllobates and Telmatobius. Bulletin of the Museum of Comparative Zoology. Cambridge, Massachusetts 63: 395–427.	Peru		Pre-Incan ruins near Huambos, Cajamarca, northwestern Peru				3	-6.336201	-79.030039	No	LC	No	No
161	Anura	Craugastoridae	Pristimantis	Pristimantis lymani	1920	Barbour, T., and G. K. Noble. 1920. Some amphibians from northwestern Peru, with a revision of the genera Phyllobates and Telmatobius. Bulletin of the Museum of Comparative Zoology. Cambridge, Massachusetts 63: 395–427.	Peru	Cajamarca	Perico, valley of the Chinchipe, [Provincia Cajamarca,] northwestern Peru				2	-5.344254	-78.79297	No	LC	No	No
162	Anura	Telmatobiidae	Telmatobius	Telmatobius niger	1920	Barbour, T., and G. K. Noble. 1920. Some amphibians from northwestern Peru, with a revision of the genera Phyllobates and Telmatobius. Bulletin of the Museum of Comparative Zoology. Cambridge, Massachusetts 63: 395–427.	Ecuador	Chimborazo	Palmira desert, Ecuador				2	-2.066411	-78.745713	Yes	CR	No	No
163	Anura	Craugastoridae	Pristimantis	Pristimantis altamazonicus	1921	Barbour, T., and E. R. Dunn. 1921. Herpetological novelties. Proceedings of the Biological Society of Washington 34: 157–162.	Peru	Loreto	Nauta				2	-4.507858	-73.557342	No	LC	No	No
164	Anura	Dendrobatidae	Epipedobates	Epipedobates anthonyi	1921	Noble, G. K. 1921. Five new species of Salientia from South America. American Museum Novitates 29: 1–7	Ecuador	El Oro	small stream at Salvias, Prov. del Oro, Ecuador				1	-3.637133	-79.547127	No	NT	No	No
165	Anura	Leptodactylidae	Adenomera	Adenomera andreae	1923	Müller, L. 1923. Neue oder seltene Reptilien und Batrachier der zoologischen Sammlung des bayerischen Staates. Zoologischer Anzeiger 57: 38–42.	Brazil	Pará	Peixeboi (a. d. Bragançabahn), Staat Parà				3	-1.194177	-47.313988	No	LC	No	No
166	Anura	Hylidae	Scinax	Scinax garbei	1926	Miranda-Ribeiro, A. de. 1926. Notas para servirem ao estudo dos Gymnobatrachios (Anura) Brasileiros. Arquivos do Museu Nacional. Rio de Janeiro 27: 1–227.	Brazil	Amazonas	Rio Juruá, Amazonas				3	-6.67392	-69.875155	No	LC	No	No
167	Anura	Microhylidae	Hamptophryne	Hamptophryne boliviana	1927	Parker, H. W. 1927. The brevicipitid frogs allied to the genus Hypopachus. Occasional Papers of the Museum of Zoology, University of Michigan 187: 1–6.	Bolivia	Santa Cruz	Buena Vista, Santa Cruz, Bolivia				2	-17.456175	-63.673796	No	LC	No	No
168	Anura	Centrolenidae	Hyalinobatrachium	Hyalinobatrachium valerioi	1931	Dunn, E. R. 1931. New frogs from Panama and Costa Rica. Occasional Papers of the Boston Society of Natural History 5: 385–401.	Costa Rica	San José	La Palma, [Cantón de Coronado, Provincia San José,] Costa Rica, 4500 feet			1370	1	10.021286	-83.993328	No	LC	No	No
169	Anura	Hemiphractidae	Gastrotheca	Gastrotheca lojana	1932	Parker, H. W. 1932. Some new or rare reptiles and amphibians from southern Ecuador. Annals and Magazine of Natural History, Series 10, 9: 21–26.	Ecuador	Loja	Loja, [Provincia Loja,] S. Ecuador				1	-3.981608	-79.202755	Yes	VU	No	Yes
170	Anura	Hylidae	Dendropsophus	Dendropsophus sarayacuensis	1935	Shreve, B. 1935. On a new teiid and Amphibia from Panama, Ecuador, and Paraguay. Occasional Papers of the Boston Society of Natural History 8: 209–218.	Ecuador	Pastaza	Sarayacu, [Pastaza Province,] Ecuador				1	-1.735172	-77.486621	No	LC	No	No
171	Anura	Craugastoridae	Pristimantis	Pristimantis acuminatus	1935	Shreve, B. 1935. On a new teiid and Amphibia from Panama, Ecuador, and Paraguay. Occasional Papers of the Boston Society of Natural History 8: 209–218.	Ecuador	Pastaza	Canelos, [Pastaza Province,] Ecuador				1	-1.590739	-77.758871	No	LC	No	No
172	Anura	Craugastoridae	Pristimantis	Pristimantis pseudoacuminatus	1935	Shreve, B. 1935. On a new teiid and Amphibia from Panama, Ecuador, and Paraguay. Occasional Papers of the Boston Society of Natural History 8: 209–218.	Ecuador	Pastaza	Sarayacu, [Pastaza Province,] Ecuador				1	-1.735172	-77.486621	No	LC	No	No
173	Anura	Dendrobatidae	Ranitomeya	Ranitomeya ventrimaculata	1935	Shreve, B. 1935. On a new teiid and Amphibia from Panama, Ecuador, and Paraguay. Occasional Papers of the Boston Society of Natural History 8: 209–218.	Ecuador	Pastaza	Sarayacu, [Pastaza Province,] Ecuador				1	-1.735172	-77.486621	No	LC	No	No
174	Gymnophiona	Caeciliidae	Caecilia	Caecilia dunni	1938	Hershkovitz, P. 1938. A new caecilian from Ecuador. Occasional Papers of the Museum of Zoology, University of Michigan 370: 1–3.	Ecuador	Napo	in the middle of the road between the settlement of Archidona and Tena, Prov. Napo-Pastaza [Napo Province,] Ecuador (eastern slope) at an altitude of about 1700 ft. Near Tena, province of Napo-Pastaza (Oriente), at an altitude of about 1700 feet			518	0	-0.95149	-77.816855	Yes	DD	No	Yes
175	Anura	Craugastoridae	Lynchius	Lynchius flavomaculatus	1938	Parker, H. W. 1938. The vertical distribution of some reptiles and amphibians in southern Ecuador. Annals and Magazine of Natural History, Series 11, 2: 438–450.	Ecuador	Loja	15 kilometres east of Loja City, [Loja Province,] Ecuador, at an altitude of approximately 3,000 metres			3000	0	-3.99255	-79.146948	No	DD	No	No
176	Anura	Craugastoridae	Pristimantis	Pristimantis peruvianus	1941	Melin, D. E. 1941. Contributions to the knowledge of the Amphibia of South America. Göteborgs Kungl. Vetenskaps-och Vitterhets-samhälles. Handlingar. Serien B, Matematiska och Naturvetenskapliga Skrifter 1: 1–71.	Peru	San Martín	Roque, [Departamento San Martín,] Perú				1	-6.352643	-76.773949	No	LC	No	No
177	Anura	Bufonidae	Rhinella	Rhinella roqueana	1941	Melin, D. E. 1941. Contributions to the knowledge of the Amphibia of South America. Göteborgs Kungl. Vetenskaps-och Vitterhets-samhälles. Handlingar. Serien B, Matematiska och Naturvetenskapliga Skrifter 1: 1–71.	Peru	San Martín	Roque, [Departamento San Martín,] Perú				1	-6.352643	-76.773949	No	LC	No	No
178	Anura	Leptodactylidae	Engystomops	Engystomops pustulatus	1941	Shreve, B. 1941. Notes on Ecuadorian and Peruvian reptiles and amphibians with descriptions of new forms. Proceedings of the New England Zoölogical Club. Cambridge, Massachusetts 18: 71–84.	Ecuador	Guayas	Guayaquil, Ecuador				1	-2.186745	-79.89282	No	LC	No	No
179	Gymnophiona	Caeciliidae	Caecilia	Caecilia abitaguae	1942	Dunn, E. R. 1942. The American caecilians. Bulletin of the Museum of Comparative Zoology. Cambridge, Massachusetts 91: 437–540.	Ecuador	Pastaza	Abitagua, Oriente, Ecuador, 1100 m. elevation			1100	2	-1.446118	-78.165878	Yes	EN	No	No
180	Gymnophiona	Caeciliidae	Caecilia	Caecilia guntheri	1942	Dunn, E. R. 1942. The American caecilians. Bulletin of the Museum of Comparative Zoology. Cambridge, Massachusetts 91: 437–540.	Ecuador	NA	Western Ecuador				5	NA	NA	No	LC	No	No
181	Gymnophiona	Caeciliidae	Oscaecilia	Oscaecilia bassleri	1942	Dunn, E. R. 1942. The American caecilians. Bulletin of the Museum of Comparative Zoology. Cambridge, Massachusetts 91: 437–540.	Ecuador	Pastaza	"Pastaza R[iver]. (Canelos to Marañón [River])", Ecuador				3	-2.572133	-76.744895	No	LC	No	No
182	Anura	Hylidae	Ecnomiohyla	Ecnomiohyla phantasmagoria	1943	Dunn, E. R. 1943. An extraordinary new Hyla from Colombia. Caldasia. Bogotá 2: 309–311.	Colombia		Rio Cauca, near border of Antioquia and Bolivar				3	8.123766	-74.784566	No	DD	No	No
183	Anura	Bufonidae	Atelopus	Atelopus palmatus	1945	Andersson, L. G. 1945. Batrachians from East Ecuador, collected 1937, 1938 by Wm. Clarke-Macintyre and Rolf Blomberg. Arkiv för Zoologi. Stockholm 37A(2): 1–88.	Ecuador	Pastaza	Rio Pastaza, 1000 m			1000	2	-1.44859	-78.137783	Yes	CR	No	No
184	Anura	Microhylidae	Chiasmocleis	Chiasmocleis ventrimaculata	1945	Andersson, L. G. 1945. Batrachians from East Ecuador, collected 1937, 1938 by Wm. Clarke-Macintyre and Rolf Blomberg. Arkiv för Zoologi. Stockholm 37A(2): 1–88.	Ecuador	NA	"Rio Pastaza", eastern Ecuador.				5	NA	NA	No	LC	No	No
185	Anura	Hylidae	Dendropsophus	Dendropsophus bifurcus	1945	Andersson, L. G. 1945. Batrachians from East Ecuador, collected 1937, 1938 by Wm. Clarke-Macintyre and Rolf Blomberg. Arkiv för Zoologi. Stockholm 37A(2): 1–88.	Ecuador	NA	Rio Pastaza, eastern Ecuador				5	NA	NA	No	LC	No	No
186	Anura	Leptodactylidae	Leptodactylus	Leptodactylus leptodactyloides	1945	Andersson, L. G. 1945. Batrachians from East Ecuador, collected 1937, 1938 by Wm. Clarke-Macintyre and Rolf Blomberg. Arkiv för Zoologi. Stockholm 37A(2): 1–88.	Ecuador	Pastaza	Rio Pastaza (between the Rio Puyo and Rio Copotaza)				1	-2.061756	-77.584359	No	LC	No	No
187	Anura	Craugastoridae	Niceforonia	Niceforonia nigrovittata	1945	Andersson, L. G. 1945. Batrachians from East Ecuador, collected 1937, 1938 by Wm. Clarke-Macintyre and Rolf Blomberg. Arkiv för Zoologi. Stockholm 37A(2): 1–88.	Ecuador	Tungurahua	Ambitagua [=Abitagua], 1200 m above the sea level", Provincia Tungurahua, eastern Ecuador			1200	1	-1.44859	-78.137783	No	LC	No	No
188	Anura	Craugastoridae	Pristimantis	Pristimantis brevicrus	1945	Andersson, L. G. 1945. Batrachians from East Ecuador, collected 1937, 1938 by Wm. Clarke-Macintyre and Rolf Blomberg. Arkiv för Zoologi. Stockholm 37A(2): 1–88.	Ecuador	NA	"Watershed, Rio Pastaza", eastern Ecuador				5	NA	NA	No	LC	No	No
189	Anura	Craugastoridae	Pristimantis	Pristimantis nigrogriseus	1945	Andersson, L. G. 1945. Batrachians from East Ecuador, collected 1937, 1938 by Wm. Clarke-Macintyre and Rolf Blomberg. Arkiv för Zoologi. Stockholm 37A(2): 1–88.	Ecuador	Tungurahua	Baños, [Provincia Tungurahua,] Eastern Ecuador				2	-1.400102	-78.429325	Yes	VU	No	No
190	Anura	Craugastoridae	Pristimantis	Pristimantis pastazensis	1945	Andersson, L. G. 1945. Batrachians from East Ecuador, collected 1937, 1938 by Wm. Clarke-Macintyre and Rolf Blomberg. Arkiv för Zoologi. Stockholm 37A(2): 1–88.	Ecuador	Tungurahua	Yauguilla" (= Yungilla, large specimen) and "mount Tungura [= Mount Tungurahua, small specimen], 1840 m above the sea level			1840	1	-1.380007	-78.305799	Yes	EN	No	No
191	Anura	Hylidae	Trachycephalus	Trachycephalus macrotis	1945	Andersson, L. G. 1945. Batrachians from East Ecuador, collected 1937, 1938 by Wm. Clarke-Macintyre and Rolf Blomberg. Arkiv för Zoologi. Stockholm 37A(2): 1–88.	Ecuador	NA	Rio Pastaza, Watershed, eastern Ecuador				5	NA	NA	No	LC	No	No
192	Anura	Bufonidae	Rhinella	Rhinella dapsilis	1945	Myers, G. S., and A. L. de Carvalho. 1945. Notes on some new or little-known Brazilian amphibians, with an examination of the history of the Plata salamander, Ensatina platensis. Boletim do Museu Nacional. Nova Serie, Zoologia. Rio de Janeiro 35: 1–24.	Brazil	Amazonas	Bom Jardim, near Benjamin Constant, at the mouth of the Rio Javary, on the Peruvian border of the state of Amazonas, Brazil"				1	-4.380407	-70.008045	No	LC	No	No
193	Anura	Microhylidae	Chiasmocleis	Chiasmocleis bassleri	1949	Dunn, E. R. 1949. Notes on South American frogs of the family Microhylidae. American Museum Novitates 1419: 1–21	Peru		Rio Utoquinia to Rio Tapiche, Peru (near the Brazilian border)				0	-7.541667	-73.993056	No	LC	No	No
194	Anura	Centrolenidae	Cochranella	Cochranella granulosa	1949	Taylor, E. H. 1949. Costa Rican frogs of the genera Centrolene and Centrolenella. University of Kansas Science Bulletin 33: 257–270.	Costa Rica	Limón	Los Diamantes one mile south of Guápiles, [Cantón de Pococí, Provincia Limón,] Costa Rica				1	10.168995	-83.8058	No	LC	No	No
195	Anura	Centrolenidae	Sachatamia	Sachatamia albomaculata	1949	Taylor, E. H. 1949. Costa Rican frogs of the genera Centrolene and Centrolenella. University of Kansas Science Bulletin 33: 257–270.	Costa Rica	Limón	Los Diamantes, one mile south of Guápiles, [Cantón de Pococí, Provincia Limón,] Costa Rica				1	10.168995	-83.8058	No	LC	No	No
196	Anura	Centrolenidae	Teratohyla	Teratohyla spinosa	1949	Taylor, E. H. 1949. Costa Rican frogs of the genera Centrolene and Centrolenella. University of Kansas Science Bulletin 33: 257–270.	Costa Rica	Limón	Los Diamantes, one mile south of Guápiles, [Cantón de Pococí, Provincia Limón,] Costa Rica				1	10.168995	-83.8058	No	LC	No	No
197	Anura	Bufonidae	Rhaebo	Rhaebo blombergi	1951	Myers, G. S., and J. W. Funkhouser. 1951. A new giant toad from southwestern Colombia. Zoologica. New York 36: 279–282.	Colombia	Nariño	Nachao, Nariño Province, southwestern Colombia, at an altitude of about 550 meters			550	5	NA	NA	No	CR	No	No
198	Anura	Craugastoridae	Pristimantis	Pristimantis carvalhoi	1952	Lutz, B., and G. R. Kloss. 1952. Anfíbios anuros do alto Solimões e Rio Negro. Apontamento sôbre algumas formas e suas vicariantes. Memórias do Instituto Oswaldo Cruz. Rio de Janeiro 50: 625–678.	Brazil	Amazonas	rio Itacoaí, afluente do Javari, Alto Solimões, Amazonas", Brazil				5	NA	NA	No	LC	No	No
199	Anura	Centrolenidae	Vitreorana	Vitreorana ritae	1952	Lutz, B., and G. R. Kloss. 1952. Anfíbios anuros do alto Solimões e Rio Negro. Apontamento sôbre algumas formas e suas vicariantes. Memórias do Instituto Oswaldo Cruz. Rio de Janeiro 50: 625–678.	Brazil	Amazonas	Benjamin Constant, Alto Solimões", Estado do Amazonas, Brazil				1	-4.380407	-70.008045	No	LC	No	No
200	Anura	Dendrobatidae	Epipedobates	Epipedobates espinosai	1956	Funkhouser, J. W. 1956. New frogs from Ecuador and southwestern Colombia. Zoologica. New York 41: 73–80.	Ecuador	Santo Domingo de los Tsáchilas	Hacienda Espinosa, elevation about 1,000 ft., 9 km. west of Santo Domingo de los Colorados, Province of Pichincha, northwestern Ecuador			305	1	-0.244157	-79.271841	Yes	DD	No	No
201	Anura	Dendrobatidae	Oophaga	Oophaga sylvatica	1956	Funkhouser, J. W. 1956. New frogs from Ecuador and southwestern Colombia. Zoologica. New York 41: 73–80.	Ecuador	Santo Domingo de los Tsáchilas	Hacienda Espinosa, elevation about 1,000 ft., 9 km. west of Santo Domingo de los Colorados, Province of Pichincha, north-western Ecuador			305	1	-0.244157	-79.271841	No	NT	No	No
202	Anura	Phyllomedusidae	Cruziohyla	Cruziohyla craspedopus	1957	Funkhouser, A. 1957. A review of the neotropical tree-frogs of the genus Phyllomedusa. Occasional Papers of the Natural History Museum of Stanford University 5: 1–90.	Ecuador	Pastaza	Chicherota, Río Bobonaza, Napo-Pastaza [now Pastaza] Province, eastern Ecuador	2° 22′ S	76° 38′ W	280	1	-2.417064	-76.633574	No	LC	No	No
203	Anura	Hylidae	Sphaenorhynchus	Sphaenorhynchus dorisae	1957	Goin, C. J. 1957. Status of the frog genus Sphoenohyla with a synopsis of the species. Caldasia. Bogotá 8: 11–31.	Colombia	Amazonas	near Leticia, Amazonas Comisaría				1	-4.204951	-69.9479	No	LC	No	No
204	Anura	Centrolenidae	Hyalinobatrachium	Hyalinobatrachium chirripoi	1958	Taylor, E. H. 1958. Notes on Costa Rican Centrolenidae with descriptions of new forms. University of Kansas Science Bulletin 39: 41–68.	Costa Rica	Limón	Cocales Creek, Suretka, [Cantón de Talamanca,] Limón Province", Costa Rica				1	9.567502	-82.933034	No	LC	No	No
205	Anura	Telmatobiidae	Telmatobius	Telmatobius vellardi	1959	Munsterman, H. E., and A. E. Leviton. 1959. A new frog of the genus Telmatobius from southern Ecuador. Occasional Papers of the Natural History Museum of Stanford University 7: 1–5.	Ecuador	Loja	Cajanuma Mountains, 15 kilometers south of Loja, Loja Province, southern Ecuador, at 2900 meters altitude			2900	1	-4.115903	-79.171568	Yes	CR	No	No
206	Anura	Hylidae	Dendropsophus	Dendropsophus bokermanni	1960	Goin, C. J. 1960. Description of a new frog of the genus Hyla from northwestern Brazil. Annals and Magazine of Natural History, Series 13, 2: 721–724	Brazil	Acre	Tarauaca, Acre				1	-8.15287	-70.752721	No	LC	No	No
207	Anura	Hylidae	Boana	Boana rufitela	1961	Fouquette, M. J., Jr. 1961. Status of the frog Hyla albomarginata in Central America. Fieldiana. Zoology 39: 595–601	Panama	na	Barro Colorado Island, Canal Zone				1	9.144863	-79.846669	No	LC	No	No
208	Anura	Centrolenidae	Nymphargus	Nymphargus cochranae	1961	Goin, C. J. 1961. Three new centrolenid frogs from Ecuador. Zoologischer Anzeiger 166: 95–104.	Ecuador	Tungurahua	El Topo, Rio Pastaza, Eastern Ecuador, 4200 feet			1280	1	-1.406884	-78.186937	No	LC	No	No
209	Anura	Centrolenidae	Nymphargus	Nymphargus griffithsi	1961	Goin, C. J. 1961. Three new centrolenid frogs from Ecuador. Zoologischer Anzeiger 166: 95–104.	Ecuador	Pichincha	Rio Saloya, [Provincia Pichincha,] Ecuador, 4000 feet			1219	2	-0.006654	-78.81024	No	LC	No	No
210	Caudata	Plethodontidae	Bolitoglossa	Bolitoglossa biseriata	1962	Tanner, W. W. 1962. A new Bolitoglossa (salamander) from southern Panama. Herpetologica 18: 18–20.	Panama	Darien	Rio Tuira at mouth of Paya Tributary, Darien Province, Panama				1	7.988365	-77.54871	No	LC	No	No
211	Caudata	Plethodontidae	Bolitoglossa	Bolitoglossa chica	1963	Brame, A. H., Jr., and D. B. Wake. 1963. The salamanders of South America. Contributions in Science. Natural History Museum of Los Angeles County 69: 1–72.	Ecuador	Pichincha	grounds of the Hotel Zaracay, 2 km. E of Santo Domingo, 670 meters (2200 feet), Provincia de Pichincha, Ecuador			670	1	-0.275491	-79.101845	No	CR	No	No
212	Anura	Craugastoridae	Pristimantis	Pristimantis myersi	1963	Goin, C. J., and D. M. Cochran. 1963. Two new genera of leptodactylid frogs from Colombia. Proceedings of the California Academy of Sciences, 4th Series 31: 499–505.	Colombia	Nariño	Colombia, [Departamento] Nariño, 20 miles east of Pasto				2	1.126001	-77.050415	No	VU	No	No
213	Anura	Centrolenidae	Sachatamia	Sachatamia ilex	1967	Savage, J. M. 1967. A new tree-frog (Centrolenidae) from Costa Rica. Copeia 1967: 325–331.	Costa Rica	Limón	"Costa Rica: Provincia de Limón: Canton de Limón: Alta Talamanca: 16 km SW Amubri, on Río Lari, 300 m.			300	1	9.465761	-83.024182	No	LC	No	No
214	Anura	Craugastoridae	Pristimantis	Pristimantis croceoinguinis	1968	Lynch, J. D. 1968. Two new frogs of the genus Eleutherodactylus from eastern Ecuador (Amphibia: Leptodactylidae). Journal of Herpetology 2: 129–135.	Ecuador	Sucumbíos	Santa Cecilia, Napo, Ecuador, 340 meters. Santa Cecilia, site of a Texaco Oil Company field camp on the Rib Aguarico (00002' N, 76058' W)	0° 02′ N	76° 58′ W	340	1	0.061896	-77.012216	No	LC	No	No
215	Anura	Craugastoridae	Pristimantis	Pristimantis variabilis	1968	Lynch, J. D. 1968. Two new frogs of the genus Eleutherodactylus from eastern Ecuador (Amphibia: Leptodactylidae). Journal of Herpetology 2: 129–135.	Ecuador	Napo	Limón Cocha, Napo, Ecuador, 300 meters; Limon Cocha, a village on the Rlo Napo (00024' S, 76037'W)	00° 24′ S	76° 37′ W	300	1	-0.415503	-76.62832	No	LC	No	No
216	Gymnophiona	Caeciliidae	Caecilia	Caecilia attenuata	1968	Taylor, E. H. 1968. The Caecilians of the World: A Taxonomic Review. Lawrence: University of Kansas Press.	Peru	???	Perú (no definite locality)				5	NA	NA	No	DD	Yes	Yes
217	Gymnophiona	Caeciliidae	Caecilia	Caecilia bokermanni	1968	Taylor, E. H. 1968. The Caecilians of the World: A Taxonomic Review. Lawrence: University of Kansas Press.	Ecuador	Pastaza	Chicherota, Río Bobonaza, Napo-Pastaza, Ecuador				1	-2.417064	-76.633574	No	LC	No	No
218	Gymnophiona	Caeciliidae	Caecilia	Caecilia crassisquama	1968	Taylor, E. H. 1968. The Caecilians of the World: A Taxonomic Review. Lawrence: University of Kansas Press.	Ecuador	Morona Santiago	Normandia, Zuñía, Río Upana, 1400-1800 m (east slope of the Andes), Ecuador				2	-2.228202	-78.26747	Yes	DD	No	No
219	Gymnophiona	Caeciliidae	Caecilia	Caecilia disossea	1968	Taylor, E. H. 1968. The Caecilians of the World: A Taxonomic Review. Lawrence: University of Kansas Press.	Peru		mouth of the Río Santiago, Perú (arising in southern Ecuador, emptying into the Marañon)				5	NA	NA	No	LC	No	No
220	Gymnophiona	Caeciliidae	Caecilia	Caecilia leucocephala	1968	Taylor, E. H. 1968. The Caecilians of the World: A Taxonomic Review. Lawrence: University of Kansas Press.	Colombia	Valle del Cauca	Virology Field Station, Río Riposa, Valle del Cauca, south of Buenaventura, Colombia				3	3.653665	-77.040966	No	LC	No	No
221	Gymnophiona	Caeciliidae	Caecilia	Caecilia orientalis	1968	Taylor, E. H. 1968. The Caecilians of the World: A Taxonomic Review. Lawrence: University of Kansas Press.	Ecuador	Napo	La Bonita, Napo-Pastaza Prov., Ecuador, elevation 6300 ft.			1920	1	0.472108	-77.543308	No	LC	No	No
222	Gymnophiona	Caeciliidae	Caecilia	Caecilia subterminalis	1968	Taylor, E. H. 1968. The Caecilians of the World: A Taxonomic Review. Lawrence: University of Kansas Press.	Ecuador	NA	Ecuador, the exact locality unknown				5	NA	NA	Yes	DD	Yes	Yes
223	Gymnophiona	Rhinatrematidae	Epicrionops	Epicrionops marmoratus	1968	Taylor, E. H. 1968. The Caecilians of the World: A Taxonomic Review. Lawrence: University of Kansas Press.	Ecuador	Santo Domingo de los Tsáchilas	Santo Domingo de los Colorados, west Ecuador			670	2	-0.261229	-79.098865	No	DD	No	No
224	Gymnophiona	Rhinatrematidae	Epicrionops	Epicrionops petersi	1968	Taylor, E. H. 1968. The Caecilians of the World: A Taxonomic Review. Lawrence: University of Kansas Press.	Ecuador	Morona Santiago	Agua Rica between Limón and Gualaceo, Morona-Santiago Province, Ecuador				1	-3.004081	-78.514429	No	LC	No	No
225	Anura	Hylidae	Dendropsophus	Dendropsophus carnifex	1969	Duellman, W. E. 1969. A new species of frog in the Hyla parviceps group from Ecuador. Herpetologica 25: 241–247.	Ecuador	Pichincha	Tandapi (formerly known as Corneja Astorga), Provincia Pichincha	0° 24′ S	78° 51′ W	1460	0	-0.415477	-78.796075	Yes	LC	No	No
226	Anura	Craugastoridae	Pristimantis	Pristimantis chloronotus	1969	Lynch, J. D. 1969. Identity of two Andean Eleutherodactylus with the description of a new species (Amphibia: Leptodactylidae). Journal of Herpetology 3: 135–143.	Ecuador	Napo	3 km E Papallacta, Provincia Napo, Ecuador, 2900 m.			2900	1	-0.369557	-78.108661	No	LC	No	No
227	Anura	Hylidae	Boana	Boana rubracyla	1970	Cochran, D. M., and C. J. Goin. 1970. Frogs of Colombia. Bulletin of the United States National Museum 288: 1–655.	Colombia	Valle del Cauca	along the Río Calima, near Córdoba, [Departamento] Valle				2	3.869817	-76.931755	No	LC	No	No
228	Anura	Centrolenidae	Centrolene	Centrolene medemi	1970	Cochran, D. M., and C. J. Goin. 1970. Frogs of Colombia. Bulletin of the United States National Museum 288: 1–655.	Colombia	Putumayo	Puerto Asís, upper Río Putumayo, [Comisaria] Putumayo, Colombia	0°31'N	76°31'W		1	0.516667	-76.516667	No	EN	No	No
229	Anura	Hylidae	Dendropsophus	Dendropsophus riveroi	1970	Cochran, D. M., and C. J. Goin. 1970. Frogs of Colombia. Bulletin of the United States National Museum 288: 1–655.	Colombia	Amazonas	Leticia, Amazonas	4°09'S	69°57'W		1	-4.15	-69.95	No	LC	No	No
230	Anura	Centrolenidae	Nymphargus	Nymphargus grandisonae	1970	Cochran, D. M., and C. J. Goin. 1970. Frogs of Colombia. Bulletin of the United States National Museum 288: 1–655.	Colombia	Risaralda	Pueblo Rico, [Departamento] Caldas [actually Risaralda], southwestern Colombia, 5000 feet altitude	5°13'N	76°09'W	1524	1	5.216667	-76.15	No	LC	No	No
231	Anura	Hylidae	Osteocephalus	Osteocephalus cabrerai	1970	Cochran, D. M., and C. J. Goin. 1970. Frogs of Colombia. Bulletin of the United States National Museum 288: 1–655.	Colombia	Amazonas	Caño Guacayá, a tributary of the lower Río Apoporis, Amazonas				1	-1.003761	-70.416858	No	LC	No	No
232	Anura	Craugastoridae	Pristimantis	Pristimantis orphnolaimus	1970	Lynch, J. D. 1970. A new eleutherodactyline frog from Amazonian Ecuador. Proceedings of the Biological Society of Washington 83: 221–226.	Ecuador	Napo	Lago Agrio, Napo, Ecuador, 330 m			330	1	0.083792	-76.87705	No	LC	No	No
233	Anura	Dendrobatidae	Hyloxalus	Hyloxalus anthracinus	1971	Edwards, S. R. 1971. Taxonomic notes on South American Colostethus with descriptions of two new species (Amphibia, Dendrobatidae). Proceedings of the Biological Society of Washington 84: 147–162.	Ecuador	Morona Santiago	Páramo de Raranga, 12 km S Cutchil, Morona-Santiago Province, Ecuador, 3400 m			3400	1	-3.198414	-78.795157	No	CR	No	No
234	Anura	Dendrobatidae	Hyloxalus	Hyloxalus elachyhistus	1971	Edwards, S. R. 1971. Taxonomic notes on South American Colostethus with descriptions of two new species (Amphibia, Dendrobatidae). Proceedings of the Biological Society of Washington 84: 147–162.	Ecuador	Loja	Loja, Loja Province, Ecuador, 2150 m			2150	1	-3.981608	-79.202755	No	LC	No	No
235	Anura	Dendrobatidae	Hyloxalus	Hyloxalus lehmanni	1971	Silverstone, P. A. 1971. Status of certain frogs of the genus Colostethus, with descriptions of new species. Contributions in Science. Natural History Museum of Los Angeles County 215: 1–8.	Colombia	Antioquia	Colombia: Antioquia: Santa Rita (near Río Nare), 1890-1910 m			1900	2	6.318338	-75.164913	No	NT	No	No
236	Caudata	Plethodontidae	Bolitoglossa	Bolitoglossa equatoriana	1972	Brame, A. H., Jr., and D. B. Wake. 1972. New species of salamanders (genus Bolitoglossa) from Colombia, Ecuador, and Panama. Contributions in Science. Natural History Museum of Los Angeles County 219: 1–34.	Ecuador	Napo	Limón Cocha, 0° 24′ S, 76° 37′ W, Provincia de Napo, Ecuador. . . . Elevation 260 m (850 ft.)	0° 24′ S	76° 37′ W	260	0	-0.4	-76.616667	No	LC	No	No
237	Caudata	Plethodontidae	Bolitoglossa	Bolitoglossa medemi	1972	Brame, A. H., Jr., and D. B. Wake. 1972. New species of salamanders (genus Bolitoglossa) from Colombia, Ecuador, and Panama. Contributions in Science. Natural History Museum of Los Angeles County 219: 1–34.	Colombia	Antioquia	Finca Chibiguí, approximately 76° 30′ W, 6° 15′ N, on the Río Arquía, Departamento de Antioquia, Colombia	6° 15′ N	76° 30′ W	300	1	6.25	-76.5	No	LC	No	No
238	Anura	Hylidae	Scinax	Scinax cruentomma	1972	Duellman, W. E. 1972. A new species of Hyla from Amazonian Ecuador. Copeia 1972: 265–271.	Ecuador	Sucumbíos	Santa Cecilia on the Río Aguarico, Provincia Napo	0° 02′ N	76° 58′ W	340	1	0.061896	-77.012216	No	LC	No	No
239	Anura	Hylidae	Hyloscirtus	Hyloscirtus alytolylax	1972	Duellman, W. E. 1972. A review of the neotropical frogs of the Hyla bogotensis group. Occasional Papers of the Museum of Natural History, University of Kansas 11: 1–31.	Ecuador	Pichincha	Tandapi, Provincia Pichincha	0° 24′ S	78° 51′ W	1460	0	-0.415477	-78.796075	No	LC	No	No
240	Anura	Leptodactylidae	Leptodactylus	Leptodactylus knudseni	1972	Heyer, W. R. 1972. The status of Leptodactylus pumilio Boulenger (Amphibia, Leptodactylidae) and the description of a new species of Leptodactylus from Ecuador. Contributions in Science. Natural History Museum of Los Angeles County 231: 1–8.	Ecuador	Napo	Limoncocha, 0° 24′ S, 76° 37′ W, Provincia de Napo, Ecuador. Elevation 260 m.	0° 24′ S	76° 37′ W	260	0	-0.4	-76.616667	No	LC	No	No
241	Anura	Craugastoridae	Pristimantis	Pristimantis orcesi	1972	Lynch, J. D. 1972. Two new species of frogs (Eleutherodactylus: Leptodactylidae) from the páramos of northern Ecuador. Herpetologica 28: 141–147.	Ecuador	Bolívar	on the Guaranda-Ambato road on the southwest slope of Nevado Chimborazo, about 5 km SW of the Bolivar-Chimborazo border, Bolivar Province, Ecuador, 3800 m.			3800	1	-1.482158	-78.94122	Yes	VU	No	No
242	Anura	Craugastoridae	Pristimantis	Pristimantis thymelensis	1972	Lynch, J. D. 1972. Two new species of frogs (Eleutherodactylus: Leptodactylidae) from the páramos of northern Ecuador. Herpetologica 28: 141–147.	Ecuador	Carchi	Páramos del Angel, about 23 km SW Tulcan, Carchi Province, Ecuador, 3700 m			3700	1	0.685669	-77.869026	No	NT	No	No
243	Anura	Phyllomedusidae	Callimedusa	Callimedusa perinesos	1973	Duellman, W. E. 1973. Descriptions of new hylid frogs from Colombia and Ecuador. Herpetologica 29: 219–227.	Ecuador	Napo	Río Salado, about 1 km upstream from the Río Coca, Provincia Napo			1410	0	-0.199469	-77.724036	No	EN	No	No
244	Anura	Hylidae	Dendropsophus	Dendropsophus gryllatus	1973	Duellman, W. E. 1973. Descriptions of new hylid frogs from Colombia and Ecuador. Herpetologica 29: 219–227.	Ecuador	Pichincha	Estación Biológica Río Palenque, 56 km north of Quevedo, Provincia Los Ríos [Pichincha]			220	1	-0.588567	-79.362956	Yes	EN	No	No
245	Anura	Hylidae	Hyloscirtus	Hyloscirtus larinopygion	1973	Duellman, W. E. 1973. Descriptions of new hylid frogs from Colombia and Ecuador. Herpetologica 29: 219–227.	Colombia	Cauca	Quebrada Santa Tereza, between Popayán and Quintana, Departamento Cauca			2200	1	2.448148	-76.494635	No	LC	No	No
246	Anura	Hylidae	Scinax	Scinax sugillatus	1973	Duellman, W. E. 1973. Descriptions of new hylid frogs from Colombia and Ecuador. Herpetologica 29: 219–227.	Ecuador	Pichincha	Estación Biológica Río Palenque, 56 km north of Quevedo, Provincia Los Ríos [Pichincha]			220	1	-0.588567	-79.362956	No	LC	No	No
247	Anura	Craugastoridae	Niceforonia	Niceforonia elassodiscus	1973	Lynch, J. D. 1973. A new narrow-toed frog from Andean Ecuador (Leptodactylidae: Eleutherodactylus). Copeia 1973: 222–225.	Ecuador	Napo	Cuyuja, Napo Province, Ecuador, 2380 m			2380	1	-0.425817	-77.961076	No	LC	No	No
248	Anura	Craugastoridae	Pristimantis	Pristimantis pugnax	1973	Lynch, J. D. 1973. A new species of Eleutherodactylus (Amphibia: Leptodactylidae) from Andean Ecuador. Bulletin of the Southern California Academy of Sciences 72: 107–109.	Ecuador	Napo	Salto de Agua, 2.5 km NNE Río Reventador, Napo Prov., Ecuador, 1660 m			1660	1	-0.092965	-77.602015	No	CR	No	No
249	Anura	Centrolenidae	Centrolene	Centrolene peristicta	1973	Lynch, J. D., and W. E. Duellman. 1973. A review of the centrolenid frogs of Ecuador, with descriptions of new species. Occasional Papers of the Museum of Natural History, University of Kansas 16: 1–66.	Ecuador	Pichincha	Tandapi, 1460 m, Provincia Pichincha, Ecuador			1460	0	-0.415477	-78.796075	No	LC	No	No
250	Anura	Centrolenidae	Centrolene	Centrolene pipilata	1973	Lynch, J. D., and W. E. Duellman. 1973. A review of the centrolenid frogs of Ecuador, with descriptions of new species. Occasional Papers of the Museum of Natural History, University of Kansas 16: 1–66.	Ecuador	Napo	a stream 16.5 km NNE of Santa Rosa, 1700 m on Quito--Lago Agrio road, Provincia Napo, Ecuador			1700	0	-0.216596	-77.734006	Yes	CR	No	Yes
251	Anura	Centrolenidae	Cochranella	Cochranella resplendens	1973	Lynch, J. D., and W. E. Duellman. 1973. A review of the centrolenid frogs of Ecuador, with descriptions of new species. Occasional Papers of the Museum of Natural History, University of Kansas 16: 1–66.	Ecuador	Sucumbíos	Santa Cecilia, 340 m, Provincia Napo, Ecuador			340	1	0.061896	-77.012216	No	LC	No	No
252	Anura	Centrolenidae	Espadarana	Espadarana audax	1973	Lynch, J. D., and W. E. Duellman. 1973. A review of the centrolenid frogs of Ecuador, with descriptions of new species. Occasional Papers of the Museum of Natural History, University of Kansas 16: 1–66.	Ecuador	Napo	Salto de Agua, 2.5 km NNE Río Reventador on Quito--Lago Agrio road, 1660 m, Provincia Napo, Ecuador			1660	1	-0.092965	-77.602015	No	LC	No	No
253	Anura	Centrolenidae	Hyalinobatrachium	Hyalinobatrachium munozorum	1973	Lynch, J. D., and W. E. Duellman. 1973. A review of the centrolenid frogs of Ecuador, with descriptions of new species. Occasional Papers of the Museum of Natural History, University of Kansas 16: 1–66.	Ecuador	Sucumbíos	Santa Cecilia, 340 m, Provincia Napo, Ecuador			340	1	0.061896	-77.012216	No	LC	No	No
254	Anura	Centrolenidae	Hyalinobatrachium	Hyalinobatrachium pellucidum	1973	Lynch, J. D., and W. E. Duellman. 1973. A review of the centrolenid frogs of Ecuador, with descriptions of new species. Occasional Papers of the Museum of Natural History, University of Kansas 16: 1–66.	Ecuador	Sucumbíos	Río Azuela, 1740 m, Quito--Lago Agrio road, Provincia Napo, Ecuador			1740	0	-0.074688	-77.585581	No	NT	No	No
255	Anura	Centrolenidae	Nymphargus	Nymphargus anomalus	1973	Lynch, J. D., and W. E. Duellman. 1973. A review of the centrolenid frogs of Ecuador, with descriptions of new species. Occasional Papers of the Museum of Natural History, University of Kansas 16: 1–66.	Ecuador	Sucumbíos	Río Azuela, 1740 m, Quito--Lago Agrio road, Provincia Napo, Ecuador			1740	0	-0.074688	-77.585581	Yes	EN	No	No
256	Anura	Centrolenidae	Nymphargus	Nymphargus megacheirus	1973	Lynch, J. D., and W. E. Duellman. 1973. A review of the centrolenid frogs of Ecuador, with descriptions of new species. Occasional Papers of the Museum of Natural History, University of Kansas 16: 1–66.	Ecuador	Napo	a stream 16.5 km NNE of Santa Rosa, 1700 m. on Quito--Lago Agrio road, Provincia Napo, Ecuador			1700	0	-0.216596	-77.734006	No	CR	No	No
257	Anura	Centrolenidae	Nymphargus	Nymphargus siren	1973	Lynch, J. D., and W. E. Duellman. 1973. A review of the centrolenid frogs of Ecuador, with descriptions of new species. Occasional Papers of the Museum of Natural History, University of Kansas 16: 1–66.	Ecuador	Napo	small tributary of the Río Salado, about 1 km upstream from the Río Coca, 1410 m, Provincia Napo, Ecuador			1410	0	-0.199469	-77.724036	No	EN	No	No
258	Anura	Centrolenidae	Rulyrana	Rulyrana flavopunctata	1973	Lynch, J. D., and W. E. Duellman. 1973. A review of the centrolenid frogs of Ecuador, with descriptions of new species. Occasional Papers of the Museum of Natural History, University of Kansas 16: 1–66.	Ecuador	Pastaza	Mera, Provincia Pastaza, Ecuador				1	-1.466061	-78.104786	No	LC	No	No
259	Anura	Centrolenidae	Teratohyla	Teratohyla midas	1973	Lynch, J. D., and W. E. Duellman. 1973. A review of the centrolenid frogs of Ecuador, with descriptions of new species. Occasional Papers of the Museum of Natural History, University of Kansas 16: 1–66.	Ecuador	Sucumbíos	Santa Cecilia, 340 m, Provincia Napo, Ecuador			340	1	0.061896	-77.012216	No	LC	No	No
260	Anura	Bufonidae	Atelopus	Atelopus arthuri	1973	Peters, J. A. 1973. The frog genus Atelopus in Ecuador (Anura: Bufonidae). Smithsonian Contributions to Zoology 145: 1–49.	Ecuador	Chimborazo	15 km N of Pallatanga, Chimborazo Province, Ecuador, at an altitude between 2800 and 2860 m			2830	1	-1.922069	-78.932815	Yes	CR	No	No
261	Anura	Bufonidae	Atelopus	Atelopus balios	1973	Peters, J. A. 1973. The frog genus Atelopus in Ecuador (Anura: Bufonidae). Smithsonian Contributions to Zoology 145: 1–49.	Ecuador	Guayas	Rio Pescado, Guayas Province, Ecuador				2	-2.701535	-79.534247	Yes	CR	No	No
262	Anura	Bufonidae	Atelopus	Atelopus bomolochos	1973	Peters, J. A. 1973. The frog genus Atelopus in Ecuador (Anura: Bufonidae). Smithsonian Contributions to Zoology 145: 1–49.	Ecuador	Azuay	Ecuador, Azuay Province, Sevilla de Oro, approximately 2800 m			2800	1	-2.803159	-78.642245	Yes	CR	No	No
263	Anura	Bufonidae	Atelopus	Atelopus halihelos	1973	Peters, J. A. 1973. The frog genus Atelopus in Ecuador (Anura: Bufonidae). Smithsonian Contributions to Zoology 145: 1–49.	Ecuador	Morona Santiago	Ecuador: Morona-Santiago Province, Cordillera Cutucú				2	-2.920643	-78.146635	Yes	CR	No	Yes
264	Anura	Bufonidae	Atelopus	Atelopus mindoensis	1973	Peters, J. A. 1973. The frog genus Atelopus in Ecuador (Anura: Bufonidae). Smithsonian Contributions to Zoology 145: 1–49.	Ecuador	Pichincha	Mindo, Pichincha Province, Ecuador, 1200 m.			1200	1	-0.056634	-78.777121	Yes	CR	No	No
265	Anura	Bufonidae	Atelopus	Atelopus nepiozomus	1973	Peters, J. A. 1973. The frog genus Atelopus in Ecuador (Anura: Bufonidae). Smithsonian Contributions to Zoology 145: 1–49.	Ecuador	Morona Santiago	slightly above Suro Rancho (also called Gualecenita), a single house on the trail between Limón and Gualeceo, approximately 16 kilometers airline west of Limón (which is now known as General Plaza), Morona Santiago Province, Ecuador, approximately 3000 meters			3000	1	-3.010715	-78.613492	Yes	EN	No	No
266	Gymnophiona	Caeciliidae	Caecilia	Caecilia tenuissima	1973	Taylor, E. H. 1973. A caecilian miscellany. University of Kansas Science Bulletin 50: 187–231.	Ecuador	Guayas	Guayaquil, [Guayas,] Ecuador				5	-2.186745	-79.89282	Yes	DD	No	Yes
267	Gymnophiona	Caeciliidae	Oscaecilia	Oscaecilia equatorialis	1973	Taylor, E. H. 1973. A caecilian miscellany. University of Kansas Science Bulletin 50: 187–231.	Ecuador	Pichincha	Dyott Farm, Km 121 from Quito, 6 km E Santo Domingo de los Colorados, Pichincha, Ecuador				1	-0.267871	-79.100482	Yes	CR	Yes	Yes
268	Anura	Microhylidae	Chiasmocleis	Chiasmocleis antenori	1973	Walker, C. F. 1973. A new genus and species of microhylid frog from Ecuador. Occasional Papers of the Museum of Natural History, University of Kansas 20: 1–7.	Ecuador	Sucumbíos	Puerto Libre, Río Aguarico, 570 m, Provincia Napo, Ecuador			570	1	0.176369	-77.461521	No	LC	No	No
269	Anura	Hemiphractidae	Gastrotheca	Gastrotheca psychrophila	1974	Duellman, W. E. 1974. A systematic review of the marsupial frogs (Hylidae: Gastrotheca) of the Andes of Ecuador. Occasional Papers of the Museum of Natural History, University of Kansas 22: 1–27.	Ecuador	Loja and Zamora-Chinchipe	ridge between Loja and Zamora, 2850 m, 13-14 km E (by road) of Loja, Provincia Zamora-Chinchipe, Ecuado			2850	0	-3.99255	-79.146948	Yes	EN	Yes	Yes
270	Anura	Hylidae	Dendropsophus	Dendropsophus brevifrons	1974	Duellman, W. E., and M. L. Crump. 1974. Speciation in frogs of the Hyla parviceps group in the upper Amazon Basin. Occasional Papers of the Museum of Natural History, University of Kansas 23: 1–40.	Ecuador	Sucumbíos	Santa Cecilia, Provincia Napo	00°02' N	76°58' W,	340	1	0.061896	-77.012216	No	LC	No	No
271	Anura	Dendrobatidae	Hyloxalus	Hyloxalus sauli	1974	Edwards, S. R. 1974. Taxonomic notes on South American dendrobatid frogs of the genus Colostethus. Occasional Papers of the Museum of Natural History, University of Kansas 30: 1–14.	Ecuador	Sucumbíos	Santa Cecilia, 340 m, Provincia Napo, Ecuador			340	1	0.061896	-77.012216	No	LC	No	No
272	Anura	Craugastoridae	Pristimantis	Pristimantis walkeri	1974	Lynch, J. D. 1974. A new species of Eleutherodactylus (Amphibia: Leptodactylidae) from the Pacific lowlands of Ecuador. Proceedings of the Biological Society of Washington 87: 381–388.	Ecuador	Pichincha	Las Palmas (junction of highways 28 and 30), Prov. Pichincha, Ecuador, 920 m.			920	0	-0.313405	-78.93017	No	LC	No	No
273	Anura	Craugastoridae	Lynchius	Lynchius simmonsi	1974	Lynch, J. D. 1974. A new species of leptodactylid frog (Ischnocnema) from the Cordillera del Condor in Ecuador. Journal of Herpetology 8: 85–87.	Ecuador	Morona Santiago	Río Piuntza, Cordillera del Condor, Morona-Santiago Prov., Ecuador, 1830 m	3° 15'S	78°20'W	1830	1	-3.459406	-78.403716	Yes	EN	No	No
274	Anura	Craugastoridae	Pristimantis	Pristimantis martiae	1974	Lynch, J. D. 1974. New species of frogs (Leptodactylidae: Eleutherodactylus) from the Amazonian lowlands of Ecuador. Occasional Papers of the Museum of Natural History, University of Kansas 31: 1–22.	Ecuador	Sucumbíos	Santa Cecilia, Provincia Napo, Ecuador, 340 m			340	1	0.061896	-77.012216	No	LC	No	No
275	Anura	Craugastoridae	Pristimantis	Pristimantis paululus	1974	Lynch, J. D. 1974. New species of frogs (Leptodactylidae: Eleutherodactylus) from the Amazonian lowlands of Ecuador. Occasional Papers of the Museum of Natural History, University of Kansas 31: 1–22.	Ecuador	Sucumbíos	Lago Agrio, Provincia Napo, Ecuador, 330 m			330	1	0.083792	-76.87705	Yes	LC	No	No
276	Anura	Craugastoridae	Pristimantis	Pristimantis quaquaversus	1974	Lynch, J. D. 1974. New species of frogs (Leptodactylidae: Eleutherodactylus) from the Amazonian lowlands of Ecuador. Occasional Papers of the Museum of Natural History, University of Kansas 31: 1–22.	Ecuador	Napo	south slope of the Cordillera del Dué above the Río Coca, Provincia Napo, Ecuador, 1150 m			1150	1	-0.090486	-77.571712	No	LC	No	No
277	Anura	Microhylidae	Chiasmocleis	Chiasmocleis anatipes	1974	Walker, C. F., and W. E. Duellman. 1974. Description of a new species of microhylid frog, Chiasmocleis, from Ecuador. Occasional Papers of the Museum of Natural History, University of Kansas 26: 1–6.	Ecuador	Sucumbíos	Santa Cecilia, 340 m., Provincia Napo [now Sucumbios], Ecuador				1	0.061896	-77.012216	Yes	LC	No	No
278	Anura	Craugastoridae	Lynchius	Lynchius parkeri	1975	Lynch, J. D. 1975. A review of the Andean leptodactylid frog genus Phrynopus. Occasional Papers of the Museum of Natural History, University of Kansas 35: 1–51.	Peru	Piura	the summit of the cordillera between Chanchaque [= Canchaque] and Huancabamba, Depto. Piura, Perú, 3100 m			3100	1	-5.347311	-79.540281	No	EN	No	No
279	Anura	Craugastoridae	Niceforonia	Niceforonia brunnea	1975	Lynch, J. D. 1975. A review of the Andean leptodactylid frog genus Phrynopus. Occasional Papers of the Museum of Natural History, University of Kansas 35: 1–51.	Ecuador	Carchi	10 km WNW El Carmelo (= Pun), Carchi Prov., Ecuador, 3150 m			3150	1	0.667843	-77.604015	No	EN	No	No
280	Anura	Craugastoridae	Niceforonia	Niceforonia peraccai	1975	Lynch, J. D. 1975. A review of the Andean leptodactylid frog genus Phrynopus. Occasional Papers of the Museum of Natural History, University of Kansas 35: 1–51.	Ecuador	Napo	1 km W Papallacta, Napo Prov., Ecuador, 3155 m			3155	1	-0.382115	-78.143533	Yes	EN	No	No
281	Anura	Craugastoridae	Strabomantis	Strabomantis cerastes	1975	Lynch, J. D. 1975. A review of the broad-headed eleutherodactyline frogs of South America (Leptodactylidae). Occasional Papers of the Museum of Natural History, University of Kansas 38: 1–46.	Ecuador	Pichincha	Palma Real, Pichincha Prov., Ecuador				1	0.211237	-78.58069	No	CR	No	No
282	Anura	Craugastoridae	Strabomantis	Strabomantis helonotus	1975	Lynch, J. D. 1975. A review of the broad-headed eleutherodactyline frogs of South America (Leptodactylidae). Occasional Papers of the Museum of Natural History, University of Kansas 38: 1–46.	Ecuador	Pichincha	Río Pitzara, Pichincha Prov., Ecuador				2	0.078384	-78.965762	Yes	CR	No	No
283	Anura	Craugastoridae	Strabomantis	Strabomantis necerus	1975	Lynch, J. D. 1975. A review of the broad-headed eleutherodactyline frogs of South America (Leptodactylidae). Occasional Papers of the Museum of Natural History, University of Kansas 38: 1–46.	Ecuador	Pichincha	Mindo, Pichincha Prov., Ecuador				1	-0.056634	-78.777121	No	CR	No	No
284	Anura	Craugastoridae	Pristimantis	Pristimantis lanthanites	1975	Lynch, J. D. 1975. The identity of the frog Eleutherodactylus conspicillatus (Günther), with descriptions of two related species from northwestern South America (Amphibia, Leptodactylidae). Contributions in Science. Natural History Museum of Los Angeles County 272: 1–19.	Ecuador	Sucumbíos	Santa Cecilia, Provincia Napo, Ecuador, 340 m			340	1	0.061896	-77.012216	No	LC	No	No
285	Anura	Craugastoridae	Pristimantis	Pristimantis leucopus	1976	Lynch, J. D. 1976. A new high Andean slope species of Eleutherodactylus (Amphibia: Leptodactylidae) from Colombia and Ecuador. Proceedings of the Biological Society of Washington 88: 351–354.	Ecuador	Sucumbíos	Santa Barbara, Napo Prov., Ecuador, 2590 m			2590	1	0.652783	-77.523758	No	EN	No	No
286	Anura	Craugastoridae	Pristimantis	Pristimantis calcarulatus	1976	Lynch, J. D. 1976. New species of frogs (Leptodactylidae: Eleutherodactylus) from the Pacific versant of Ecuador. Occasional Papers of the Museum of Natural History, University of Kansas 55: 1–33.	Ecuador	Pichincha	Tandapi, Prov. Pichincha, Ecuador, 1460 m			1460	0	-0.415477	-78.796075	Yes	VU	No	No
287	Anura	Craugastoridae	Pristimantis	Pristimantis celator	1976	Lynch, J. D. 1976. New species of frogs (Leptodactylidae: Eleutherodactylus) from the Pacific versant of Ecuador. Occasional Papers of the Museum of Natural History, University of Kansas 55: 1–33.	Ecuador	Imbabura	La Delicia, Cordillera del Intac, Prov. Imbabura, Ecuador, 2700 m			2700	1	0.35064	-78.448851	No	VU	No	No
288	Anura	Craugastoridae	Pristimantis	Pristimantis crenunguis	1976	Lynch, J. D. 1976. New species of frogs (Leptodactylidae: Eleutherodactylus) from the Pacific versant of Ecuador. Occasional Papers of the Museum of Natural History, University of Kansas 55: 1–33.	Ecuador	Pichincha	Tandapi, Prov. Pichincha, Ecuador, 1460 m.			1460	0	-0.415477	-78.796075	Yes	VU	No	No
289	Anura	Craugastoridae	Pristimantis	Pristimantis luteolateralis	1976	Lynch, J. D. 1976. New species of frogs (Leptodactylidae: Eleutherodactylus) from the Pacific versant of Ecuador. Occasional Papers of the Museum of Natural History, University of Kansas 55: 1–33.	Ecuador	Pichincha	Tandapi, Prov. Pichincha, Ecuador, 1460 m.			1460	0	-0.415477	-78.796075	Yes	LC	No	No
290	Anura	Craugastoridae	Pristimantis	Pristimantis nyctophylax	1976	Lynch, J. D. 1976. New species of frogs (Leptodactylidae: Eleutherodactylus) from the Pacific versant of Ecuador. Occasional Papers of the Museum of Natural History, University of Kansas 55: 1–33.	Ecuador	Pichincha	Tandapi, Prov. Pichincha, Ecuador, 1460 m			1460	0	-0.415477	-78.796075	Yes	LC	No	No
291	Anura	Craugastoridae	Pristimantis	Pristimantis parvillus	1976	Lynch, J. D. 1976. New species of frogs (Leptodactylidae: Eleutherodactylus) from the Pacific versant of Ecuador. Occasional Papers of the Museum of Natural History, University of Kansas 55: 1–33.	Ecuador	Pichincha	Tandapi, Prov. Pichincha, Ecuador, 1460 m			1460	0	-0.415477	-78.796075	No	VU	No	No
292	Anura	Craugastoridae	Pristimantis	Pristimantis thymalopsoides	1976	Lynch, J. D. 1976. New species of frogs (Leptodactylidae: Eleutherodactylus) from the Pacific versant of Ecuador. Occasional Papers of the Museum of Natural History, University of Kansas 55: 1–33.	Ecuador	Cotopaxi	Pilalo, Prov. Cotopaxi, Ecuador, 2460 m			2460	1	-0.960387	-79.003496	Yes	CR	No	Yes
293	Anura	Craugastoridae	Pristimantis	Pristimantis gladiator	1976	Lynch, J. D. 1976. Three new leptodactylid frogs (genus Eleutherodactylus) from the Andean slopes of Colombia and Ecuador. Herpetologica 32: 310–317.	Ecuador	Napo	3.3 km ESE Cuyuja, Napo Province, Ecuador, elevation 2350 m.			2350	1	-0.45938	-77.945068	No	VU	No	No
294	Anura	Craugastoridae	Pristimantis	Pristimantis leoni	1976	Lynch, J. D. 1976. Three new leptodactylid frogs (genus Eleutherodactylus) from the Andean slopes of Colombia and Ecuador. Herpetologica 32: 310–317.	Ecuador	Imbabura	on the N slope of the Nudo de Mojanda, Imbabura Province, Ecuador, elevation 3400 m			3400	1	0.157229	-78.296549	No	NT	No	No
295	Anura	Craugastoridae	Pristimantis	Pristimantis pyrrhomerus	1976	Lynch, J. D. 1976. Three new leptodactylid frogs (genus Eleutherodactylus) from the Andean slopes of Colombia and Ecuador. Herpetologica 32: 310–317.	Ecuador	Cotopaxi	east edge of Pilalo, Cotopaxi Province, Ecuador, elevation 2580 m.			2580	0	-0.945646	-78.987856	Yes	CR	No	Yes
296	Anura	Craugastoridae	Phyllonastes	Phyllonastes lochites	1976	Lynch, J. D. 1976. Two new species of frogs of the genus Euparkerella (Amphibia: Leptodactylidae) from Ecuador and Perú. Herpetologica 32: 48–53.	Ecuador	Morona Santiago	the Río Piuntza locality on the northern end of the Cordillera del Condor, Morona-Santiago Prov., Ecuador, 1550 m (approximately 3° 15′ S, 78° 20′ W)	3° 15′ S	78° 20′ W	1550	1	-3.478751	-78.413744	Yes	EN	No	No
297	Anura	Craugastoridae	Phyllonastes	Phyllonastes myrmecoides	1976	Lynch, J. D. 1976. Two new species of frogs of the genus Euparkerella (Amphibia: Leptodactylidae) from Ecuador and Perú. Herpetologica 32: 48–53.	Peru	Loreto	Mishana (2 1/2 hours by speedboat up the Río Nanay from the Navy dock 5 km NNE Iquitos), Depto. Loreto, Perú				2	-3.882567	-73.491288	No	LC	No	No
298	Anura	Dendrobatidae	Andinobates	Andinobates abditus	1976	Myers, C. W., and J. W. Daly. 1976. A new species of poison frog (Dendrobates) from Andean Ecuador, including an analysis of its skin toxins. Occasional Papers of the Museum of Natural History, University of Kansas 59: 1–12.	Ecuador	Napo	lower montane rain forest at 1700 meters elevation, south-west of the Río Azuela bridge on the Quito--Lago Agrio road, eastern base of Volcán Reventador, Napo Province, Ecuador (latitude 0° 05′ S, longitude 77° 37′ W)	0° 05′ S	77° 37′ W	1700	0	-0.092721	-77.596168	Yes	CR	Yes	Yes
299	Anura	Microhylidae	Synapturanus	Synapturanus rabus	1976	Pyburn, W. F. 1977 "1976". A new fossorial frog from the Colombian rain forest (Anura: Microhylidae). Herpetologica 32: 367–370.	Colombia		S side of the Vaupés River near the village of Yapima (long. 69° 28′ W, lat. 1° 03′ N), Colombia	1° 03′ N	69° 28′ W		1	1.05	-69.466667	No	LC	No	No
300	Anura	Hemiphractidae	Gastrotheca	Gastrotheca andaquiensis	1976	Ruiz-Carranza, P. M., and J. I. Hernández-Camacho. 1976. Gastrotheca andaquiensis, nueva especie de la Cordillera Oriental de Colombia (Amphibia, Anura). Caldasia. Bogotá 11: 149–158.	Colombia	Huila	Inmediaciones de la Cueva de los Guáchoros, Parque Nacional Cueva de los Guácharos, valle del Río Sauza (tributario del alto río Magdalena), vertiente occidental de la Cordillera Oriental, Departamento del Huila, Colombia; altura ca. 2.000 m			2000	2	1.602717	-76.017171	No	LC	No	No
301	Anura	Aromobatidae	Allobates	Allobates zaparo	1976	Silverstone, P. A. 1976. A revision of the poison-arrow frogs of the genus Phyllobates Bibron in Sagra (family Dendrobatidae). Science Bulletin. Natural History Museum of Los Angeles County 27: 1–53.	Ecuador	Pastaza	2 km west of Canelos, Provincia de Pastaza, Ecuador, 580 m			580	1	-1.584716	-77.78737	No	LC	No	No
302	Anura	Craugastoridae	Pristimantis	Pristimantis caprifer	1977	Lynch, J. D. 1977. A new frog (Leptodactylidae: Eleutherodactylus) from the Pacific lowlands of Ecuador. Copeia 1977: 282–284.	Ecuador	Pichincha	Las Palmas [= La Palma], Provincia Pichincha, Ecuador, 920 m			920	1	-0.400236	-78.051635	No	CR	No	No
303	Anura	Hylidae	Hyloscirtus	Hyloscirtus lindae	1978	Duellman, W. E., and R. I. Altig. 1978. New species of tree frogs (family Hylidae) from the Andes of Colombia and Ecuador. Herpetologica 34: 177–185.	Ecuador	Napo	11 km east-southeast (by road) of Papallacta, Provincia Napo	00°2'S	77°58'W,	2660	1	-0.400236	-78.051635	No	LC	No	No
304	Anura	Centrolenidae	Nymphargus	Nymphargus mariae	1979	Duellman, W. E., and C. A. Toft. 1979. Anurans from the Serranía de Sira, Amazonian Perú: Taxonomy and biogeography. Herpetologica 35: 60–70.	Peru	Huánuco	Serranía de Sira, +/-1550 m, Departamento Huánuco, Perú			1550	1	-9.448852	-74.699949	No	LC	No	No
305	Anura	Craugastoridae	Pristimantis	Pristimantis actites	1979	Lynch, J. D. 1979. A new frog species of the Eleutherodactylus fitzingeri group from the Pacific Andean versant in Ecuador. Herpetologica 35: 228–233.	Ecuador	Cotopaxi	Pilaló, Provincia Cotopaxi, Ecuador, 2486 m			2486	1	-0.960387	-79.003496	Yes	VU	No	No
306	Anura	Craugastoridae	Pristimantis	Pristimantis loustes	1979	Lynch, J. D. 1979. A new species of Eleutherodactylus from northern Ecuador (Amphibia: Leptodactylidae). Proceedings of the Biological Society of Washington 92: 498–504.	Ecuador	Carchi	Maldonado, Provincia Carchi, Ecuador, 1410 m			1410	1	0.918078	-78.106822	No	EN	No	Yes
307	Anura	Craugastoridae	Pristimantis	Pristimantis atratus	1979	Lynch, J. D. 1979. Leptodactylid frogs of the genus Eleutherodactylus from the Andes of southern Ecuador. Miscellaneous Publication. Museum of Natural History, University of Kansas 66: 1–62.	Ecuador	Morona Santiago	Suro Rancho, Provincia Morona-Santiago, Ecuador, 2683 m.			2683	1	-3.010715	-78.613492	Yes	VU	No	No
308	Anura	Craugastoridae	Pristimantis	Pristimantis balionotus	1979	Lynch, J. D. 1979. Leptodactylid frogs of the genus Eleutherodactylus from the Andes of southern Ecuador. Miscellaneous Publication. Museum of Natural History, University of Kansas 66: 1–62.	Ecuador	Loja and Zamora-Chinchipe	13.5 km E Loja, at the crest of the cordillera (Abra de Zamora) between Provincia Loja and Zamora-Chinchipe, Ecuador, 2800 m			2800	0	-3.990564	-79.145449	Yes	EN	No	Yes
309	Anura	Craugastoridae	Pristimantis	Pristimantis baryecuus	1979	Lynch, J. D. 1979. Leptodactylid frogs of the genus Eleutherodactylus from the Andes of southern Ecuador. Miscellaneous Publication. Museum of Natural History, University of Kansas 66: 1–62.	Ecuador	Morona Santiago	Suro Rancho, Provincia Morona-Santiago, Ecuador, 2683 m			2683	1	-3.010715	-78.613492	Yes	EN	No	No
310	Anura	Craugastoridae	Pristimantis	Pristimantis bromeliaceus	1979	Lynch, J. D. 1979. Leptodactylid frogs of the genus Eleutherodactylus from the Andes of southern Ecuador. Miscellaneous Publication. Museum of Natural History, University of Kansas 66: 1–62.	Ecuador	Morona Santiago	in bromeliads between Sapote and Suro Rancho, Provincia Morona-Santiago, Ecuador, 2622 m			2622	1	-3.011729	-78.608381	No	LC	No	No
311	Anura	Craugastoridae	Pristimantis	Pristimantis colodactylus	1979	Lynch, J. D. 1979. Leptodactylid frogs of the genus Eleutherodactylus from the Andes of southern Ecuador. Miscellaneous Publication. Museum of Natural History, University of Kansas 66: 1–62.	Ecuador	Loja and Zamora-Chinchipe	13.5 km E Loja, at the crest (Abra de Zamora) on the frontier between Loja and Zamora-Chinchipe provinces, Ecuador, 2800 m			2800	0	-3.990564	-79.145449	Yes	LC	Yes	Yes
312	Anura	Craugastoridae	Pristimantis	Pristimantis cryophilius	1979	Lynch, J. D. 1979. Leptodactylid frogs of the genus Eleutherodactylus from the Andes of southern Ecuador. Miscellaneous Publication. Museum of Natural History, University of Kansas 66: 1–62.	Ecuador	Morona Santiago	6 km W San Vicente, Provincia Morona-Santiago, Ecuador, 3110 m			3110	1	-2.959111	-78.702961	Yes	VU	No	No
313	Anura	Craugastoridae	Pristimantis	Pristimantis cryptomelas	1979	Lynch, J. D. 1979. Leptodactylid frogs of the genus Eleutherodactylus from the Andes of southern Ecuador. Miscellaneous Publication. Museum of Natural History, University of Kansas 66: 1–62.	Ecuador	Zamora Chinchipe	15 km E Loja, Provincia Zamora-Chinchipe, Ecuador, 2710 m			2710	0	-3.981695	-79.142313	No	NT	No	No
314	Anura	Craugastoridae	Pristimantis	Pristimantis orestes	1979	Lynch, J. D. 1979. Leptodactylid frogs of the genus Eleutherodactylus from the Andes of southern Ecuador. Miscellaneous Publication. Museum of Natural History, University of Kansas 66: 1–62.	Ecuador	Loja	11 km NE Urdaneta, Provincia Loja, Ecuador, 2970 m			2970	1	-3.59152	-79.142551	Yes	EN	No	Yes
315	Anura	Craugastoridae	Pristimantis	Pristimantis percultus	1979	Lynch, J. D. 1979. Leptodactylid frogs of the genus Eleutherodactylus from the Andes of southern Ecuador. Miscellaneous Publication. Museum of Natural History, University of Kansas 66: 1–62.	Ecuador	Zamora Chinchipe	Abra de Zamora, Provincia Zamora-Chinchipe, Ecuador, 2850 m			2850	0	-3.99255	-79.146948	Yes	EN	No	Yes
316	Anura	Craugastoridae	Pristimantis	Pristimantis phoxocephalus	1979	Lynch, J. D. 1979. Leptodactylid frogs of the genus Eleutherodactylus from the Andes of southern Ecuador. Miscellaneous Publication. Museum of Natural History, University of Kansas 66: 1–62.	Ecuador	Cotopaxi	Pilaló, Provincia Cotopaxi, Ecuador, 2340 m			2340	1	-0.960387	-79.003496	Yes	CR	Yes	Yes
317	Anura	Craugastoridae	Pristimantis	Pristimantis proserpens	1979	Lynch, J. D. 1979. Leptodactylid frogs of the genus Eleutherodactylus from the Andes of southern Ecuador. Miscellaneous Publication. Museum of Natural History, University of Kansas 66: 1–62.	Ecuador	Morona Santiago	between Sapote and Suro Rancho, Provincia Morona-Santiago, Ecuador, 2622 m			2622	1	-3.011729	-78.608381	Yes	VU	No	No
318	Anura	Craugastoridae	Pristimantis	Pristimantis pycnodermis	1979	Lynch, J. D. 1979. Leptodactylid frogs of the genus Eleutherodactylus from the Andes of southern Ecuador. Miscellaneous Publication. Museum of Natural History, University of Kansas 66: 1–62.	Ecuador	Morona Santiago	San Vicente, Provincia Morona-Santiago, Ecuador, 2805-2835 m			2820	0	-3.006654	-78.636383	Yes	EN	No	No
319	Anura	Craugastoridae	Pristimantis	Pristimantis ruidus	1979	Lynch, J. D. 1979. Leptodactylid frogs of the genus Eleutherodactylus from the Andes of southern Ecuador. Miscellaneous Publication. Museum of Natural History, University of Kansas 66: 1–62.	Ecuador	Azuay	Molleturo, Provincia Azuay, Ecuador, 2317 m.			2317	1	-2.757708	-79.392571	Yes	CR	No	Yes
320	Anura	Craugastoridae	Pristimantis	Pristimantis spinosus	1979	Lynch, J. D. 1979. Leptodactylid frogs of the genus Eleutherodactylus from the Andes of southern Ecuador. Miscellaneous Publication. Museum of Natural History, University of Kansas 66: 1–62.	Ecuador	Morona Santiago	Sapote, Provincia Morona-Santiago, Ecuador, 2470 m			2470	1	-3.014106	-78.599553	Yes	EN	No	No
321	Anura	Craugastoridae	Pristimantis	Pristimantis versicolor	1979	Lynch, J. D. 1979. Leptodactylid frogs of the genus Eleutherodactylus from the Andes of southern Ecuador. Miscellaneous Publication. Museum of Natural History, University of Kansas 66: 1–62.	Ecuador	Loja and Zamora-Chinchipe	15 km E Loja, 2800 m' (=13.5 km E Loja, 2800 m), a locality just east of the crest on the mountain range dividing Loja and Zamora-Chinchipe provinces, Ecuador			2800	0	-3.990564	-79.145449	No	LC	No	No
322	Anura	Craugastoridae	Pristimantis	Pristimantis vidua	1979	Lynch, J. D. 1979. Leptodactylid frogs of the genus Eleutherodactylus from the Andes of southern Ecuador. Miscellaneous Publication. Museum of Natural History, University of Kansas 66: 1–62.	Ecuador	Zamora Chinchipe	15 km E Ciudad Loja, Provincia Zamora-Chinchipe, Ecuador, 2800 m			2800	0	-3.990564	-79.145449	Yes	EN	No	No
323	Anura	Craugastoridae	Pristimantis	Pristimantis supernatis	1979	Lynch, J. D. 1979. The identity of Eleutherodactylus vertebralis (Boulenger) with the description of a new species from Colombia and Ecuador (Amphibia: Leptodactylidae). Journal of Herpetology 13: 411–418.	Ecuador	Napo	El Carmelo, Prov. Napo, Ecuador, 2710 m			2710	0	0.661185	-77.578601	No	VU	No	No
324	Anura	Telmatobiidae	Telmatobius	Telmatobius cirrhacelis	1979	Trueb, L. 1979. Leptodactylid frogs of the genus Telmatobius in Ecuador with the description of a new species. Copeia 1979: 714–733.	Ecuador	Zamora Chinchipe	13 km E Loja (Abra de Zamora), 2850 m, Provincia Loja, Ecuador (latitude 03° 59′ S, longitude 79° 08′ W)	03° 59′ S	79° 08′ W	2850	0	-3.99255	-79.146948	Yes	CR	No	No
325	Anura	Phyllomedusidae	Agalychnis	Agalychnis psilopygion	1980	Cannatella, D. C. 1980. A review of the Phyllomedusa buckleyi group (Anura: Hylidae). Occasional Papers of the Museum of Natural History, University of Kansas 87: 1–40.	Colombia	Valle	8 km W Danubio, Río Anchicayá, Departamento de Valle	03° 37′ N	76° 47′ W	300	1	3.617965	-76.937007	No	LC	No	No
326	Anura	Centrolenidae	Centrolene	Centrolene lynchi	1980	Duellman, W. E. 1980. The identity of Centrolenella grandisonae Cochran and Goin (Anura: Centrolenidae). Transactions of the Kansas Academy of Science 83: 26–32.	Ecuador	Pichincha	a stream 4 km northeast (by road) of Dos Ríos, Provincia Pichincha, Ecuador, 1140 m (00° 21′ S, 78° 54′ W)	00° 21′ S	78° 54′ W	1140	1	-0.289837	-78.895731	No	EN	No	No
327	Anura	Hemiphractidae	Gastrotheca	Gastrotheca orophylax	1980	Duellman, W. E., and R. A. Pyles. 1980. A new marsupial frog (Hylidae: Gastrotheca) from the Andes of Ecuador. Occasional Papers of the Museum of Natural History, University of Kansas 84: 1–13.	Ecuador	Napo	11 km (by road) east-south-east of Papallacta, 2660 m, Provincia Napo, Ecuador			2660	1	-0.400236	-78.051635	No	VU	No	No
328	Anura	Craugastoridae	Pristimantis	Pristimantis malkini	1980	Lynch, J. D. 1980. A taxonomic and distributional synopsis of the Amazonian frogs of the genus Eleutherodactylus. American Museum Novitates 2696: 1–24	Peru	Loreto	Estirón, Río Ampiyacu, Depto. Loreto, Peru				1	-3.369063	-72.007019	No	LC	No	No
329	Anura	Craugastoridae	Pristimantis	Pristimantis eremitus	1980	Lynch, J. D. 1980. Eleutherodactylus eremitus, a new trans-Andean species of the lacrimosus assembly from Ecuador (Amphibia: Leptodactylidae). Breviora. Museum of Comparative Zoology, Cambridge, Massachusetts 462: 1–7.	Ecuador	Pichincha	La Palma-Chiriboga road (hwy. 28), 25.7 km above (NE) La Palma, Prov. Pichincha, Ecuador, 1820 m			1820	1	-0.27587	-78.839643	No	VU	No	No
330	Anura	Craugastoridae	Pristimantis	Pristimantis duellmani	1980	Lynch, J. D. 1980. Two new species of earless frogs allied to Eleutherodactylus surdus (Leptodactylidae) from the Pacific slopes of the Ecuadorian Andes. Proceedings of the Biological Society of Washington 93: 327–338.	Ecuador	Pichincha	Quebrada Zapadores, 5 km ESE Chiriboga, Provincia Pichincha, Ecuador, 1,920 m			1920	0	-0.23937	-78.74243	No	CR	No	No
331	Anura	Craugastoridae	Pristimantis	Pristimantis sobetes	1980	Lynch, J. D. 1980. Two new species of earless frogs allied to Eleutherodactylus surdus (Leptodactylidae) from the Pacific slopes of the Ecuadorian Andes. Proceedings of the Biological Society of Washington 93: 327–338.	Ecuador	Pichincha	Quebrada Zapadores, 5 km ESE Chiriboga, Provincia Pichincha, Ecuador, 1,920 m			1920	0	-0.23937	-78.74243	Yes	VU	No	No
332	Anura	Craugastoridae	Pristimantis	Pristimantis muricatus	1980	Lynch, J. D., and K. Miyata. 1980. Two new species of Eleutherodactylus (Amphibia: Leptodactylidae) from the lowlands and lower cloud forests of western Ecuador. Breviora. Museum of Comparative Zoology, Cambridge, Massachusetts 457: 1–12.	Ecuador	Pichincha	Río Faisanes where it is crossed by Ecuador Highway 28 (the road from La Palma to Quito via Chiriboga), 14.4 km from the junction with Highway 30 (the Aloag to Santo Domingo de los Colorados road) at La Palma, Provincia Pichincha, Ecuador, 1380 m			1380	0	-0.305441	-78.87423	Yes	VU	No	No
333	Anura	Craugastoridae	Pristimantis	Pristimantis tenebrionis	1980	Lynch, J. D., and K. Miyata. 1980. Two new species of Eleutherodactylus (Amphibia: Leptodactylidae) from the lowlands and lower cloud forests of western Ecuador. Breviora. Museum of Comparative Zoology, Cambridge, Massachusetts 457: 1–12.	Ecuador	Pichincha	Hotel Tinalandia, 16 km E Santo Domingo de los Colorados by road, Provincia Pichincha, Ecuador, 800 m			800	1	-0.306031	-79.053776	Yes	VU	No	No
334	Anura	Craugastoridae	Pristimantis	Pristimantis quinquagesimus	1980	Lynch, J. D., and L. Trueb. 1980. A new species of Eleutherodactylus (Leptodactylidae) from the cloud forests of western Ecuador. Copeia 1980: 392–396.	Ecuador	Pichincha	Quebrada Zapadores, 5 km ESE Chiriboga, 2,010 m, Provincia Pichincha, Ecuador (latitude 00'17'S, longitude 78'47'W)	00° 17′ S	78° 47′ W	2010	0	-0.242055	-78.742695	No	VU	No	No
335	Anura	Craugastoridae	Pristimantis	Pristimantis acerus	1980	Lynch, J. D., and W. E. Duellman. 1980. The Eleutherodactylus of the Amazonian slopes of the Ecuadorian Andes (Anura: Leptodactylidae). Miscellaneous Publication. Museum of Natural History, University of Kansas 69: 1–86.	Ecuador	Napo	11 km ESE Papallacta, Provincia Napo, Ecuador, 2660 m			2660	1	-0.400236	-78.051635	Yes	EN	No	No
336	Anura	Craugastoridae	Pristimantis	Pristimantis condor	1980	Lynch, J. D., and W. E. Duellman. 1980. The Eleutherodactylus of the Amazonian slopes of the Ecuadorian Andes (Anura: Leptodactylidae). Miscellaneous Publication. Museum of Natural History, University of Kansas 69: 1–86.	Ecuador	Morona Santiago	Río Piuntza, Cordillera del Condor, Provincia Morona-Santiago, Ecuador, 1830 m			1830	1	-3.459406	-78.403716	No	LC	No	No
337	Anura	Craugastoridae	Pristimantis	Pristimantis cremnobates	1980	Lynch, J. D., and W. E. Duellman. 1980. The Eleutherodactylus of the Amazonian slopes of the Ecuadorian Andes (Anura: Leptodactylidae). Miscellaneous Publication. Museum of Natural History, University of Kansas 69: 1–86.	Ecuador	Napo	2 km SSW Río Reventador (Quito—Lago Agrio road), Provincia Napo, Ecuador, 1490 m			1490	1	-0.044346	-77.528381	Yes	EN	No	No
338	Anura	Craugastoridae	Pristimantis	Pristimantis eriphus	1980	Lynch, J. D., and W. E. Duellman. 1980. The Eleutherodactylus of the Amazonian slopes of the Ecuadorian Andes (Anura: Leptodactylidae). Miscellaneous Publication. Museum of Natural History, University of Kansas 69: 1–86.	Ecuador	Napo	Río Jatuntinahua, 10 km SE Cuyujúa, Provincia Napo, Ecuador, 2160 m			2160	1	-0.43256	-77.961805	No	VU	No	No
339	Anura	Craugastoridae	Pristimantis	Pristimantis ignicolor	1980	Lynch, J. D., and W. E. Duellman. 1980. The Eleutherodactylus of the Amazonian slopes of the Ecuadorian Andes (Anura: Leptodactylidae). Miscellaneous Publication. Museum of Natural History, University of Kansas 69: 1–86.	Ecuador	Napo	Río Jatuntinahua, 10 km SE Cuyujúa, Provincia Napo, Ecuador			2160	1	-0.43256	-77.961805	Yes	EN	No	No
340	Anura	Craugastoridae	Pristimantis	Pristimantis incanus	1980	Lynch, J. D., and W. E. Duellman. 1980. The Eleutherodactylus of the Amazonian slopes of the Ecuadorian Andes (Anura: Leptodactylidae). Miscellaneous Publication. Museum of Natural History, University of Kansas 69: 1–86.	Ecuador	Napo	Río Azuela, Provincia Napo, Ecuador, 1740 m			1740	0	-0.074688	-77.585581	Yes	EN	No	No
341	Anura	Craugastoridae	Pristimantis	Pristimantis incomptus	1980	Lynch, J. D., and W. E. Duellman. 1980. The Eleutherodactylus of the Amazonian slopes of the Ecuadorian Andes (Anura: Leptodactylidae). Miscellaneous Publication. Museum of Natural History, University of Kansas 69: 1–86.	Ecuador	Napo	16.5 km NNE Santa Rosa, Provincia Napo, Ecuador, 1700 m			1700	0	-0.216596	-77.734006	No	LC	No	No
342	Anura	Craugastoridae	Pristimantis	Pristimantis inusitatus	1980	Lynch, J. D., and W. E. Duellman. 1980. The Eleutherodactylus of the Amazonian slopes of the Ecuadorian Andes (Anura: Leptodactylidae). Miscellaneous Publication. Museum of Natural History, University of Kansas 69: 1–86.	Ecuador	Napo	Río Jatuntinahua, 10 km SE Cuyujúa, Provincia Napo, Ecuador, 2160 m.			2160	1	-0.43256	-77.961805	Yes	EN	No	No
343	Anura	Craugastoridae	Pristimantis	Pristimantis lividus	1980	Lynch, J. D., and W. E. Duellman. 1980. The Eleutherodactylus of the Amazonian slopes of the Ecuadorian Andes (Anura: Leptodactylidae). Miscellaneous Publication. Museum of Natural History, University of Kansas 69: 1–86.	Ecuador	Napo	11 km ESE Papallacta, Provincia Napo, Ecuador, 2660 m			2660	1	-0.400236	-78.051635	Yes	EN	No	No
344	Anura	Craugastoridae	Pristimantis	Pristimantis petersi	1980	Lynch, J. D., and W. E. Duellman. 1980. The Eleutherodactylus of the Amazonian slopes of the Ecuadorian Andes (Anura: Leptodactylidae). Miscellaneous Publication. Museum of Natural History, University of Kansas 69: 1–86.	Ecuador	Napo	16.5 km NNE Santa Rosa, Provincia Napo, Ecuador, 1700 m			1700	1	-0.255474	-77.753598	No	NT	No	No
345	Anura	Craugastoridae	Pristimantis	Pristimantis prolatus	1980	Lynch, J. D., and W. E. Duellman. 1980. The Eleutherodactylus of the Amazonian slopes of the Ecuadorian Andes (Anura: Leptodactylidae). Miscellaneous Publication. Museum of Natural History, University of Kansas 69: 1–86.	Ecuador	Napo	2 km SSW Río Reventador, Provincia Napo, Ecuador, 1490 m			1490	1	-0.111597	-77.603004	Yes	LC	No	No
346	Anura	Bufonidae	Atelopus	Atelopus coynei	1980	Miyata, K. 1980. A new species of Atelopus (Anura: Bufonidae) from the cloud forests of northwestern Ecuador. Breviora. Museum of Comparative Zoology, Cambridge, Massachusetts 458: 1–10.	Ecuador	Pichincha	Banks of Río Faisanes where it crosses Ecuador Hwy 28 (the road from La Palma to Quito via Chiriboga), 14.4 km from the junction with Hwy 30 (the Aloag to Santo Domingo de los Colorados road) at La Palma, Pichincha Province, Ecuador, 1380 m"			1380	0	-0.305441	-78.87423	Yes	CR	No	No
347	Anura	Dendrobatidae	Paruwrobates	Paruwrobates erythromos	1980	Vigle, G. O., and K. Miyata. 1980. A new species of Dendrobates (Anura: Dendrobatidae) from the lowland rain forests of western Ecuador. Breviora. Museum of Comparative Zoology, Cambridge, Massachusetts 459: 1–7.	Ecuador	Pichincha	Centro Científico, Río Palenque, 47 km S of Santo Domingo de los Colorados, Provincia Pichincha, Ecuador, 170 m			170	0	-0.588567	-79.362956	Yes	CR	No	Yes
348	Anura	Bufonidae	Atelopus	Atelopus lynchi	1981	Cannatella, D. C. 1981. A new Atelopus from Ecuador and Colombia. Journal of Herpetology 15: 133–138.	Ecuador	Carchi	Maldonado, Provincia Carchi, Ecuador, 1410 m, 01° 00′ N, 78° 11′ W	01° 00′ N	78° 11′ W	1410	1	0.918078	-78.106822	No	CR	Yes	Yes
349	Anura	Centrolenidae	Centrolene	Centrolene heloderma	1981	Duellman, W. E. 1981. Three new species of centrolenid frogs from the Pacific versant of Ecaudor and Colombia. Occasional Papers of the Museum of Natural History, University of Kansas 88: 1–9.	Ecuador	Pichincha	Quebrada Zapadores, 5 km east-southeast of Chiriboga, 2010 m, Provincia de Pichincha, Ecuador (00° 17′ S, 78° 47′ W)	00° 17′ S	78° 47′ W	2010	0	-0.242055	-78.742695	No	VU	No	No
350	Anura	Centrolenidae	Nymphargus	Nymphargus balionotus	1981	Duellman, W. E. 1981. Three new species of centrolenid frogs from the Pacific versant of Ecaudor and Colombia. Occasional Papers of the Museum of Natural History, University of Kansas 88: 1–9.	Ecuador	Pichincha	3.5 km (by road) northeast of Mindo, 1540 m, Provincia de Pichincha, Ecuador (00° 01′ S,78° 44′ W)	00° 01′ S	78° 44′ W	1540	0	-0.033371	-78.759581	No	EN	No	No
351	Anura	Craugastoridae	Pristimantis	Pristimantis modipeplus	1981	Lynch, J. D. 1981. Leptodactylid frogs of the genus Eleutherodactylus in the Andes of northern Ecuador and adjacent Colombia. Miscellaneous Publication. Museum of Natural History, University of Kansas 72: 1–46.	Ecuador	Chimborazo	1 km S of the Urbina railway station, Provincia Chimborazo, Ecuador, 3650 m			3650	1	-1.496359	-78.709445	Yes	VU	No	No
352	Anura	Craugastoridae	Pristimantis	Pristimantis ocreatus	1981	Lynch, J. D. 1981. Leptodactylid frogs of the genus Eleutherodactylus in the Andes of northern Ecuador and adjacent Colombia. Miscellaneous Publication. Museum of Natural History, University of Kansas 72: 1–46.	Ecuador	Carchi	west slope of Volcán Chiles, 10 km W Tufiño, Prov. Carchi, Ecuador, 3500-3800 m			3650	1	0.810212	-77.965287	No	EN	No	No
353	Anura	Phyllomedusidae	Callimedusa	Callimedusa ecuatoriana	1982	Cannatella, D. C. 1982. Leaf-frogs of the Phyllomedusa perinosus group (Anura: Hylidae). Copeia 1982: 501–513.	Ecuador	Morona Santiago	Agua Rica, a one-house posada on the trail between Limón and Gualeceo, slightly south and west of Limón, Provincia de Morona-Santiago	03° 02′ S	78° 27′ W"	1890	1	-3.004081	-78.514429	Yes	VU	No	No
354	Anura	Hylidae	Hyloscirtus	Hyloscirtus pantostictus	1982	Duellman, W. E., and T. J. Berger. 1982. A new species of Andea treefrog (Hylidae). Herpetologica 38: 456–460.	Ecuador	Carchi	0.5 km south of Santa Bárbara along the road to La Bonita, 2650 m, Provincia Carchi	00° 24′ N	77° 33′ W	2650	1	0.640218	-77.525421	No	CR	No	No
355	Anura	Dendrobatidae	Excidobates	Excidobates captivus	1982	Myers, C. W. 1982. Spotted poison frogs: Descriptions of three new Dendrobates from western Amazonia, and resurrection of a lost species from “Chiriqui”. American Museum Novitates 2721: 1–23	Peru	Amazonas	mouth of the Río Santiago, 580 feet (177 m.) elevation, Department of Amazonas, Peru. The Río Santiago flows into the Río Marañón at about 4° 26′ S, 77° 38′ W	4° 26′ S	77° 38′ W	177	1	-4.434159	-77.645272	No	VU	No	No
356	Anura	Hemiphractidae	Gastrotheca	Gastrotheca dendronastes	1983	Duellman, W. E. 1983. A new species of marsupial frog (Hylidae: Gastrotheca) from Colombia and Ecuador. Copeia 1983: 868–874.	Colombia	Valle del Cauca	1.5 km (by road) west of Lago Calima, 1,230 m, Departamento Valle del Cauca, Colombia (03?55'N, 76?11'W),	03° 55′ N	76° 11′ W	1230	1	3.881201	-76.576955	No	EN	No	No
357	Anura	Craugastoridae	Strabomantis	Strabomantis anatipes	1983	Lynch, J. D., and C. W. Myers. 1983. Frogs of the fitzingeri group of Eleutherodactylus in eastern Panama and Chocoan South America (Leptodactylidae). Bulletin of the American Museum of Natural History 175: 481–572	Ecuador	Carchi	Maldonado, Prov. Carchi, Ecuador, 1410 m			1410	1	0.918078	-78.106822	No	VU	No	No
358	Anura	Leptodactylidae	Engystomops	Engystomops coloradorum	1984	Cannatella, D. C., and W. E. Duellman. 1984. Leptodactylid frogs of the Physalaemus pustulosus group. Copeia 1984: 902–921.	Ecuador	Pichincha	Santo Domingo de los Colorados, 580 m, Provincia Pichincha, Ecuador (0?15'S,79'09'W)	0° 15′ S	79° 09′ W	580	0	-0.25	-79.15	Yes	EN	No	No
359	Anura	Eleutherodactylidae	Adelophryne	Adelophryne adiastola	1984	Hoogmoed, M. S., and J. Lescure. 1984. A new genus and two new species of minute leptodactylid frogs from northern South America, with comments upon Phyzelaphryne (Amphibia: Anura: Leptodactylidae). Zoologische Mededelingen. Leiden 58: 85–115.	Colombia		Yapima, Vaupés River, Vaupés, Colombia. (69° 28´ W 1° 03´ N)	1° 03´ N	69° 28´ W		1	1.05	-69.466667	No	LC	No	No
360	Anura	Craugastoridae	Pristimantis	Pristimantis kirklandi	1985	Flores, G. 1985. A new Eleutherodactylus from the Amazonian slopes of the Ecuadorian Andes. Herpetologica 41: 447–450.	Ecuador	Napo	Cuyuja (also known as Cuyujua), Napo Province, Ecuador, 2200 m			2200	1	-0.439646	-77.963523	Yes	DD	Yes	Yes
361	Anura	Bufonidae	Rhaebo	Rhaebo colomai	1985	Hoogmoed, M. S. 1985. A new genus of toads (Amphibia: Anura: Bufonidae) from the Pacific slopes of the Andes in northern Ecuador and southern Colombia, with descriptions of two new species. Zoologische Mededelingen. Leiden 59: 251–274.	Ecuador	Carchi	Cabaceras del Rio Baboso, cerca a Lita, Carchi Province, Ecuador				1	0.893562	-78.4629	No	EN	No	No
362	Anura	Bufonidae	Rhaebo	Rhaebo olallai	1985	Hoogmoed, M. S. 1985. A new genus of toads (Amphibia: Anura: Bufonidae) from the Pacific slopes of the Andes in northern Ecuador and southern Colombia, with descriptions of two new species. Zoologische Mededelingen. Leiden 59: 251–274.	Ecuador	Pichincha	Tandayapa, Pichincha Province, Ecuador, 0° 01′ S 78° 46′ W	0° 01′ S	78° 46′ W		1	0.008199	-78.673635	Yes	CR	No	Yes
363	Anura	Centrolenidae	Nymphargus	Nymphargus megistus	1985	Rivero, J. A. 1985. Nuevos centrolenidos de Colombia y Venezuela. Brenesia. San José, Costa Rica 23: 335–373.	Colombia	Antioquia	Urrao, Parque Las Orquídeas (Polo), 1700–1800 m, Antioquia, Colombia			1750	2	6.541905	-76.248059	No	EN	No	No
364	Anura	Bufonidae	Osornophryne	Osornophryne talipes	1986	Cannatella, D. C. 1986. A new species of Osornophryne (Anura: Bufonidae) from the Andes of Ecuador. Copeia 1986: 618–622.	Ecuador	Imbabura	north slope of the Nudo de Mojanda, 3400 m, Imbabura Province, Ecuador			3400	1	0.157229	-78.296549	No	VU	No	No
365	Anura	Dendrobatidae	Hyloxalus	Hyloxalus nexipus	1986	Frost, D. R. 1986. A new Colostethus (Anura: Dendrobatidae) from Ecuador. Proceedings of the Biological Society of Washington 99: 214–217.	Ecuador	Morona Santiago	Los Tayos, Morona-Santiago Province, Ecuador, 78° 12′ W, 3° 10′ S	3° 10′ S	78° 12′ W		1	-3.049433	-78.209324	No	LC	No	No
366	Anura	Craugastoridae	Phyllonastes	Phyllonastes heyeri	1986	Lynch, J. D. 1986. New species of minute leptodactylid frogs from the Andes of Ecuador and Peru. Journal of Herpetology 20: 423–431.	Peru	Piura	33 km SW Huancabamba, Departamento Piura, Peru, 3100 m			3100	1	-5.347311	-79.540281	No	LC	No	No
367	Gymnophiona	Typhlonectidae	Chthonerpeton	Chthonerpeton onorei	1986	Nussbaum, R. A. 1986. Chthonerpeton onorei, a new caecilian (Amphibia: Gymnophiona: Typhlonectidae) from Ecuador. Revue Suisse de Zoologie 93: 911–918.	Ecuador	Napo	El Reventador, 1500 m elevation, Napo Province, Ecuador			1500	1	-0.044346	-77.528381	Yes	DD	Yes	Yes
368	Anura	Dendrobatidae	Hyloxalus	Hyloxalus breviquartus	1986	Rivero, J. A., and M. A. Serna. 1986. Dos nuevas especies de Colostethus (Amphibia, Dendrobatidae). Caldasia. Bogotá 15: 525–531.	Colombia	Antioquia	Urrao (Parque [Nacional] de las Orquídeas), Antioquia, Colombia, 1700-1800 m			1750	2	6.541905	-76.248059	No	LC	No	No
369	Anura	Hemiphractidae	Gastrotheca	Gastrotheca espeletia	1987	Duellman, W. E., and D. M. Hillis. 1987. Marsupial frogs (Anura: Hylidae: Gastrotheca) of the Ecuadorian Andes: Resolution of taxonomic problems and phylogenetic relationships. Herpetologica 43: 141–173.	Colombia	Nariño	north shore of Lago de la Cocha, 2790 m (01° 08′ N, 77° 07′ W), Departamento Nariño, Colombia	01° 08′ N	77° 07′ W	2790	1	1.133333	-77.116667	No	EN	No	No
370	Anura	Hemiphractidae	Gastrotheca	Gastrotheca litonedis	1987	Duellman, W. E., and D. M. Hillis. 1987. Marsupial frogs (Anura: Hylidae: Gastrotheca) of the Ecuadorian Andes: Resolution of taxonomic problems and phylogenetic relationships. Herpetologica 43: 141–173.	Ecuador	Azuay	10 km (by road) northeast of Girón, 2750 m (03° 05′ S, 79° 06′ W), Provincia Azuay, Ecuador	03° 05′ S	79° 06′ W	2750	1	-3.114156	-79.109401	Yes	CR	No	Yes
371	Anura	Hemiphractidae	Gastrotheca	Gastrotheca pseustes	1987	Duellman, W. E., and D. M. Hillis. 1987. Marsupial frogs (Anura: Hylidae: Gastrotheca) of the Ecuadorian Andes: Resolution of taxonomic problems and phylogenetic relationships. Herpetologica 43: 141–173.	Ecuador	Loja	7.1 km (by road) north of San Lucas, 2940 m (03° 41′ S, 79° 15′ W), Provincia Loja, Ecuador	03° 41′ S	79° 15′ W	2940	1	-3.683589	-79.269888	Yes	NT	No	No
372	Anura	Craugastoridae	Pristimantis	Pristimantis ernesti	1987	Flores, G. 1987. A new Eleutherodactylus from Volcán Sumaco, Ecuador. Herpetologica 43: 90–95.	Ecuador	Napo	the peak of Volcán Sumaco, Napo Province, Ecuador, 3900 m (00° 35′ S, 77° 37′ W)	00° 35′ S	77° 37′ W	3900	0	-0.54174	-77.628042	Yes	VU	Yes	Yes
373	Anura	Bufonidae	Osornophryne	Osornophryne antisana	1987	Hoogmoed, M. S. 1987. New Osornophryne (Amphibia: Anura: Bufonidae) from the Atlantic versant of the Andes in Ecuador. Zoologische Mededelingen. Leiden 61: 209–242.	Ecuador	Napo	"Río Quijos, estribaciones surorientales del Antisana," (0°35′S, 78°07′W; 3600 m), Pichincha", [should be Napo Province], Ecuador, Ecuador.	0°35′S	78°07′W	3600	2	-0.583333	-78.116667	Yes	EN	No	No
374	Anura	Bufonidae	Osornophryne	Osornophryne guacamayo	1987	Hoogmoed, M. S. 1987. New Osornophryne (Amphibia: Anura: Bufonidae) from the Atlantic versant of the Andes in Ecuador. Zoologische Mededelingen. Leiden 61: 209–242.	Ecuador	Napo	Guacamayo' (= Cordillera de Guacamayo or Huacamayos), 2100 m, km 60 on road Tena–Quito (0°43′S, 77°50′W), Napo Province, Ecuador	0°43′S	77°50′W	2100	1	-0.620064	-77.814497	No	VU	No	No
375	Anura	Dendrobatidae	Hyloxalus	Hyloxalus exasperatus	1988	Duellman, W. E., and J. D. Lynch. 1988. Anuran amphibians from the Cordillera de Cutucu, Ecuador. Proceedings of the Academy of Natural Sciences of Philadelphia 140: 125–142.	Ecuador	Morona Santiago	Camp 2, Yapitya,' 1700 m, on the trail from Logroño to Yaupi, west slope of the Cordillera de Cutucú, Provincia Morona-Santiago, Ecuador			1700	1	-2.749205	-78.139446	Yes	CR	No	No
376	Anura	Craugastoridae	Pristimantis	Pristimantis ganonotus	1988	Duellman, W. E., and J. D. Lynch. 1988. Anuran amphibians from the Cordillera de Cutucu, Ecuador. Proceedings of the Academy of Natural Sciences of Philadelphia 140: 125–142.	Ecuador	Morona Santiago	Yapitya,' 1700 m, on the trail between Logroño and Yaupi, west slope of the Cordillera de Cutucú, Provincia Morona-Santiago, Ecuador			1700	1	-2.749205	-78.139446	Yes	VU	No	No
377	Anura	Craugastoridae	Pristimantis	Pristimantis pecki	1988	Duellman, W. E., and J. D. Lynch. 1988. Anuran amphibians from the Cordillera de Cutucu, Ecuador. Proceedings of the Academy of Natural Sciences of Philadelphia 140: 125–142.	Ecuador	Morona Santiago	Río Piuntza, 1550 m, Cordillera del Cóndor, Provincia Morona-Santiago, Ecuador			1550	1	-3.478751	-78.413744	No	DD	No	No
378	Anura	Dendrobatidae	Hyloxalus	Hyloxalus mystax	1988	Duellman, W. E., and J. E. Simmons. 1988. Two new species of dendrobatid frogs, genus Colostethus, from the Cordillera del Condor, Ecuador. Proceedings of the Academy of Natural Sciences of Philadelphia 140: 115–125.	Ecuador	Morona Santiago	"headwaters of the Río Piuntza, 1830 m (approx. 3 30′ S, 78 20′ W), western slope of the Cordillera del Cóndor, Provincia Morono-Santiago, Ecuador"	3 30′ S	78 20′ W	1830	1	-3.459406	-78.403716	Yes	EN	No	No
379	Anura	Dendrobatidae	Hyloxalus	Hyloxalus shuar	1988	Duellman, W. E., and J. E. Simmons. 1988. Two new species of dendrobatid frogs, genus Colostethus, from the Cordillera del Condor, Ecuador. Proceedings of the Academy of Natural Sciences of Philadelphia 140: 115–125.	Ecuador	Morona Santiago	"headwaters of the Río Piuntza, 1830 m (approx. 3 30′ S, 78 20′ W), western slope of the Cordillera del Cóndor, Provincia Morona Santiago, Ecuador"	3 30′ S	78 20′ W	1830	1	-3.459406	-78.403716	Yes	CR	No	No
380	Anura	Craugastoridae	Pristimantis	Pristimantis katoptroides	1988	Flores, G. 1988. Two new species of Ecuadorian Eleutherodactylus (Leptodactylidae) of the E. crucifer assembly. Journal of Herpetology 22: 34–41.	Ecuador	Pastaza	1 km west of Puyo, between 1000-1050 m, Provincia Pastaza, Ecuador (latitude 78?00'W, longitude 01?28'S),	01° 28′ S	78° 00′ W	1025	1	-1.499656	-78.035818	No	LC	No	No
381	Anura	Craugastoridae	Pristimantis	Pristimantis rosadoi	1988	Flores, G. 1988. Two new species of Ecuadorian Eleutherodactylus (Leptodactylidae) of the E. crucifer assembly. Journal of Herpetology 22: 34–41.	Ecuador	Esmeraldas	Río San Miguel, circa 1 km above Río Capayas, Provincia Esmeraldas, Ecuador (latitude 0°45′N, longitude 78°54′W)	0°45′N	78°54′W		0	0.742511	-78.908856	No	VU	No	No
382	Anura	Ranidae	Lithobates	Lithobates bwana	1988	Hillis, D. M., and R. O. de Sá. 1988. Phylogeny and taxonomy of the Rana palmipes group (Salientia: Ranidae). Herpetological Monographs 2: 1–26.	Peru	Piura	1.5 km S Las Lomas, Río Chipillico, Piura Department, Perú				1	-4.6719	-80.249818	No	LC	No	No
383	Anura	Dendrobatidae	Ranitomeya	Ranitomeya variabilis	1988	Zimmermann, H., and E. Zimmermann. 1988. Etho-Taxonomie und zoogeographische Artengruppenbildung bei Pfeilgiftfroschen (Anura: Dendrobatidae). Salamandra 24: 125–160.	Peru	San Martín	"Departamento San Martin, Peru"				1	-6.43745	-76.273456	No	LC	No	No
384	Anura	Centrolenidae	Hyalinobatrachium	Hyalinobatrachium aureoguttatum	1989	Barrera-Rodriguez, M., and P. M. Ruiz-Carranza. 1989. Una nueva especie del genero Centrolenella Noble, 1920 (Amphibia: Anura: Centrolenidae) de la Cordillera Occidental de Colombia. Trianea. Bogotá 3: 77–84.	Colombia	Chocó	Colombia, Departamento del Chocó, vertiente occidental de la cordillera Occidental, Municipio El Carmen de Atrato, Km. 23 carretera El Carmen-Quibdo, 5°47′ latitud N y 76°20′W, 1030 m. s. n. m.	5°47′ N	76°20′W	1030	1	5.828945	-76.231724	No	LC	No	No
385	Anura	Centrolenidae	Centrolene	Centrolene ballux	1989	Duellman, W. E., and P. A. Burrowes. 1989. New species of frogs, Centrolenella, from the Pacific versant of Ecuador and southern Colombia. Occasional Papers of the Museum of Natural History, University of Kansas 132: 1–14.	Ecuador	Santo Domingo de los Tsáchilas	14 km (by road) west of Chiriboga (00° 18′ S, 78° 49′ W), 1960 m, Provincia de Pichincha, Ecuador	00° 18′ S	78° 49′ W	1960	1	-0.282323	-78.851441	No	EN	No	No
386	Anura	Centrolenidae	Sachatamia	Sachatamia orejuela	1989	Duellman, W. E., and P. A. Burrowes. 1989. New species of frogs, Centrolenella, from the Pacific versant of Ecuador and southern Colombia. Occasional Papers of the Museum of Natural History, University of Kansas 132: 1–14.	Colombia	Cauca	between El Tambo and La Costa, 800 m, Departamento de Cauca, Colombia			800	5	NA	NA	No	LC	No	No
387	Anura	Dendrobatidae	Ameerega	Ameerega bilinguis	1989	Jungfer, K.-H. 1989. Pfeilgiftfrösche der Gattung Epipedobates mit rot granuliertem Rücken aus dem Oriente von Ecuador und Peru. Salamandra 25: 81–98.	Ecuador	Napo	Ecuador: Napo: 10 km N Puerto Francisco de Orellana (= Coca)				1	-0.372194	-76.985753	No	LC	No	No
388	Anura	Craugastoridae	Niceforonia	Niceforonia babax	1989	Lynch, J. D. 1989. Intrageneric relationships of mainland Eleutherodactylus (Leptodactylidae). I. A review of the frogs assigned to the Eleutherodactylus discoidalis species group. Contributions in Biology and Geology. Milwaukee Public Museum 79: 1–25.	Colombia	Nariño	Finca La Planada,' 5 km by road from caserio Chucunés, Municipio de Ricuarte, Departamento de Nariño, Colombia, 1970 m			1970	1	1.146108	-77.882292	No	LC	No	No
389	Anura	Craugastoridae	Pristimantis	Pristimantis schultei	1990	Duellman, W. E. 1990. A new species of Eleutherodactylus from the Andes of northern Peru (Anura: Leptodactylidae). Journal of Herpetology 24: 348–350.	Peru	Amazonas	5 km N Levanto (06°17′S, 77°51′W, elevatino 2850 m), Provincia de Chachapoyas, Departamento de Amazonas, Peru	06°17′S	77°51′W	2850	1	-6.291148	-77.880364	No	VU	No	No
390	Anura	Hylidae	Hyloscirtus	Hyloscirtus pacha	1990	Duellman, W. E., and D. M. Hillis. 1990. Systematics of the Hyla larinopygion group. Occasional Papers of the Museum of Natural History, University of Kansas 134: 1–23.	Ecuador	Morona Santiago	11.2 km (by road) west-southwest of Plan de Milagro, Provincia de Morona-Santiago	03° 03′ S	78° 08′ W	2350	2	-3.012522	-78.538648	Yes	EN	No	Yes
391	Anura	Hylidae	Hyloscirtus	Hyloscirtus psarolaimus	1990	Duellman, W. E., and D. M. Hillis. 1990. Systematics of the Hyla larinopygion group. Occasional Papers of the Museum of Natural History, University of Kansas 134: 1–23.	Ecuador	Napo	11 km (by road) east-southeast of Papallacta, Provincia de Napo	00° 03′ S	78° 08′ W	2660	1	-0.400236	-78.051635	No	VU	No	No
392	Anura	Hylidae	Hyloscirtus	Hyloscirtus ptychodactylus	1990	Duellman, W. E., and D. M. Hillis. 1990. Systematics of the Hyla larinopygion group. Occasional Papers of the Museum of Natural History, University of Kansas 134: 1–23.	Ecuador	Cotopaxi	Pilaló, Provincia de Cotopaxi	00°57′S	79°02′W	2320	1	-0.960387	-79.003496	Yes	EN	No	No
393	Anura	Craugastoridae	Pristimantis	Pristimantis apiculatus	1990	Lynch, J. D., and P. A. Burrowes. 1990. The frogs of the genus Eleutherodactylus (family Leptodactylidae) at the La Planada Reserve in southwestern Colombia with descriptions of eight new species. Occasional Papers of the Museum of Natural History, University of Kansas 136: 1–31.	Colombia	Nariño	Reserva La Planada, 7 km S Chucunez, Mcpio. Ricuarte, Depto. Nariño, Colombia, 1780 m			1780	1	1.166713	-77.975375	No	EN	No	No
394	Anura	Craugastoridae	Pristimantis	Pristimantis hectus	1990	Lynch, J. D., and P. A. Burrowes. 1990. The frogs of the genus Eleutherodactylus (family Leptodactylidae) at the La Planada Reserve in southwestern Colombia with descriptions of eight new species. Occasional Papers of the Museum of Natural History, University of Kansas 136: 1–31.	Colombia	Nariño	Reserva La Planada, Mcpio. Ricuarte, Depto. Nariño, Colombia, 1780 m			1780	1	1.166713	-77.975375	No	VU	No	No
395	Anura	Craugastoridae	Pristimantis	Pristimantis laticlavius	1990	Lynch, J. D., and P. A. Burrowes. 1990. The frogs of the genus Eleutherodactylus (family Leptodactylidae) at the La Planada Reserve in southwestern Colombia with descriptions of eight new species. Occasional Papers of the Museum of Natural History, University of Kansas 136: 1–31.	Colombia	Nariño	Reserva La Planada, Mcpio. Ricuarte, Depto. Nariño, Colombia, 1780 m			1780	1	1.166713	-77.975375	No	VU	No	No
396	Anura	Craugastoridae	Pristimantis	Pristimantis ocellatus	1990	Lynch, J. D., and P. A. Burrowes. 1990. The frogs of the genus Eleutherodactylus (family Leptodactylidae) at the La Planada Reserve in southwestern Colombia with descriptions of eight new species. Occasional Papers of the Museum of Natural History, University of Kansas 136: 1–31.	Colombia	Nariño	Reserva Natural La Planada, Mcpio. de Ricuarte, Depto. Nariño, Colombia, 1780 m			1780	1	1.166713	-77.975375	No	EN	No	No
397	Anura	Craugastoridae	Pristimantis	Pristimantis scolodiscus	1990	Lynch, J. D., and P. A. Burrowes. 1990. The frogs of the genus Eleutherodactylus (family Leptodactylidae) at the La Planada Reserve in southwestern Colombia with descriptions of eight new species. Occasional Papers of the Museum of Natural History, University of Kansas 136: 1–31.	Colombia	Nariño	Reserva Natural La Planada, Mcpio. Ricuarte, Depto. Nariño, Colombia, 1780 m			1780	1	1.166713	-77.975375	No	VU	No	No
398	Anura	Craugastoridae	Pristimantis	Pristimantis verecundus	1990	Lynch, J. D., and P. A. Burrowes. 1990. The frogs of the genus Eleutherodactylus (family Leptodactylidae) at the La Planada Reserve in southwestern Colombia with descriptions of eight new species. Occasional Papers of the Museum of Natural History, University of Kansas 136: 1–31.	Colombia	Nariño	Reserva Natural La Planada, Mcpio. Ricuarte, Depto. Nariño, Colombia, 1780 m			1780	1	1.166713	-77.975375	No	NT	No	No
399	Anura	Hylidae	Dendropsophus	Dendropsophus miyatai	1990	Vigle, G. O., and D. C. I. Goberdhan-Vigle. 1990. A new species of small colorful Hyla from the lowland rainforest of Amazonian Ecuador. Herpetologica 46: 467–473.	Ecuador	Napo	along a stream that flows from the Garza Cocha lake (on the property of the Hosteria La Selva just north of the Rio Napo) into the Rio Napo, 7 km NE of Anangu,			260	1	-0.497207	-76.355707	No	LC	No	No
400	Anura	Dendrobatidae	Hyloxalus	Hyloxalus maculosus	1991	Rivero, J. A. 1991. New Colostethus (Amphibia, Dendrobatidae) from South America. Breviora. Museum of Comparative Zoology, Cambridge, Massachusetts 493: 1–28.	Ecuador	Pastaza	Puyo, between Turingia and theatre, 950 m, Provincia Pastaza, Ecuador			950	1	-1.485697	-78.000861	Yes	EN	No	No
401	Anura	Dendrobatidae	Hyloxalus	Hyloxalus cevallosi	1991	Rivero, J. A. 1991. New Ecuadorian Colostethus (Amphibia, Dendrobatidae) in the collection of the National Museum of Natural History, Smithsonian Institution. Caribbean Journal of Science 27: 1–22.	Ecuador	Pastaza	Palanda, E. of Sarayacu, Río Bobonaza (around 700 m), Prov. Pastaza, Ecuador			700	1	-1.744344	-77.473927	Yes	EN	No	No
402	Anura	Dendrobatidae	Hyloxalus	Hyloxalus fallax	1991	Rivero, J. A. 1991. New Ecuadorian Colostethus (Amphibia, Dendrobatidae) in the collection of the National Museum of Natural History, Smithsonian Institution. Caribbean Journal of Science 27: 1–22.	Ecuador	Cotopaxi	3 km W Pilaló, on Quevedo—Latacunga Rd., 1760 m, Provincia Cotopaxi, Ecuador			1760	1	-0.93663	-79.035051	Yes	CR	No	No
403	Anura	Dendrobatidae	Hyloxalus	Hyloxalus jacobuspetersi	1991	Rivero, J. A. 1991. New Ecuadorian Colostethus (Amphibia, Dendrobatidae) in the collection of the National Museum of Natural History, Smithsonian Institution. Caribbean Journal of Science 27: 1–22.	Ecuador	Pichincha	Quito, Barrio Villa Flora, S. part of the city, 2800 m, Provincia de Pichincha, Ecuador			2800	1	-0.244914	-78.523908	Yes	CR	No	No
404	Anura	Dendrobatidae	Hyloxalus	Hyloxalus marmoreoventris	1991	Rivero, J. A. 1991. New Ecuadorian Colostethus (Amphibia, Dendrobatidae) in the collection of the National Museum of Natural History, Smithsonian Institution. Caribbean Journal of Science 27: 1–22.	Ecuador	Tungurahua	Río Negro, 4100 ft (1225 m), Provincia Tungurahua", Ecuador			1225	1	-1.40845	-78.193571	Yes	CR	Yes	Yes
405	Anura	Dendrobatidae	Hyloxalus	Hyloxalus peculiaris	1991	Rivero, J. A. 1991. New Ecuadorian Colostethus (Amphibia, Dendrobatidae) in the collection of the National Museum of Natural History, Smithsonian Institution. Caribbean Journal of Science 27: 1–22.	Ecuador	Morona Santiago	Pailas, a tambo between Sevilla de Oro, and Méndez, on E of NE facing slope, 7200 ft (2195 m), Provincia Morona-Santiago, Ecuador			2195	1	-2.770796	-78.551816	Yes	CR	Yes	Yes
406	Anura	Dendrobatidae	Hyloxalus	Hyloxalus pumilus	1991	Rivero, J. A. 1991. New Ecuadorian Colostethus (Amphibia, Dendrobatidae) in the collection of the National Museum of Natural History, Smithsonian Institution. Caribbean Journal of Science 27: 1–22.	Ecuador	Azuay	3 km W. (by road) of San Vicente, slightly south of W. of Limón, and ca. 35 km E. (by road) of Gualaceo, 9800 ft (2987 m), Provincia Azuay, Ecuador			2987	2	-3.005404	-78.641033	Yes	CR	Yes	Yes
407	Anura	Centrolenidae	Centrolene	Centrolene sanchezi	1991	Ruiz-Carranza, P. M., and J. D. Lynch. 1991. Ranas Centrolenidae de Colombia II. Nuevas especies de Centrolene de la Cordillera Oriental y Sierra Nevada de Santa Marta. Lozania. Bogotá 58: 1–26.	Colombia	Caquetá	Departamento de Caquetá, municipio de Florencia, vereda Gabinete, 3.1 Km por carretera abajo del Alto Gabinete, vertiente oriental, Cordillera Oriental, 1° 4′ latitud N, 75° 4′ W de Greenwich, 2190 m.", Colombia	1° 4′ latitud N	75° 4′ W	2190	2	1.868228	-75.669718	No	EN	No	No
408	Anura	Centrolenidae	Hyalinobatrachium	Hyalinobatrachium iaspidiense	1992	Ayarzagüena, J. 1992. Los centrolenidos de la Guayana Venezolana. Publicaciones de la Asociación de Amigos de Doñana. Sevilla 1: 1–46.	Venezuela	Bolívar	Quebrada Jaspe. San Ignacio de Yuruaní. Edo. Bolivar. Venezuela				1	4.907684	-61.088599	No	LC	No	No
409	Anura	Craugastoridae	Pristimantis	Pristimantis citriogaster	1992	Duellman, W. E. 1992. A new species of the Eleutherodactylus conspicillatus group (Anura: Leptodactylidae) from northeastern Peru. Revista Española de Herpetología 6: 23–29.	Peru	San Martín	Cataratas Ahuashiyacu (06° 30′ S, 76° 20′ W, 730 m), 14 km (by road) northeast of Tarapoto, Provincia de San Martín, Departamento de San Martín, Peru	06° 30′ S	76° 20′ W	730	1	-6.456884	-76.308416	No	EN	No	No
410	Anura	Craugastoridae	Pristimantis	Pristimantis simonbolivari	1992	Wiens, J. J., and L. A. Coloma. 1992. A new species of the Eleutherodactylus myersi (Anura: Leptodactylidae) assembly from Ecuador. Journal of Herpetology 26: 196–207.	Ecuador	Bolívar	Bosque Protector Cashca Totoras, 10 km southeast Santiago on road to Santa Rosa de Totoras, (78°53′W, 1°42′S, elevation 3200 m), Provincia Bolívar, Ecuador	1°42′S	78°53′W	3200	1	-1.7188	-78.9749	Yes	CR	No	Yes
411	Anura	Craugastoridae	Pristimantis	Pristimantis rhodoplichus	1993	Duellman, W. E., and E. R. Wild. 1993. Anuran amphibians from the Cordillera de Huancabamba, northern Peru: Systematics, ecology, and biogeography. Occasional Papers of the Museum of Natural History, University of Kansas 157: 1–53.	Peru	Piura	El Tambo, 31 km (by road) ENE of Canchaque, west slope of the Cordillera de Huancabamba (05°22′S, 79°33′W, 2770 m), Provincia Huancabamba, Departamento Piura, Peru	05°22′S	79°33′W	2770	1	-5.361774	-79.553027	No	EN	No	No
412	Anura	Craugastoridae	Pristimantis	Pristimantis sternothylax	1993	Duellman, W. E., and E. R. Wild. 1993. Anuran amphibians from the Cordillera de Huancabamba, northern Peru: Systematics, ecology, and biogeography. Occasional Papers of the Museum of Natural History, University of Kansas 157: 1–53.	Peru	Piura	western slope of the Cordillera de Huancabamba, 16 km (by road) ENE of Canchaque (05°23′S, 79°34′W, 1840 m), Provincia Huancabamba, Departamento Piura, Peru	05°23′S	79°34′W	1840	1	-5.368343	-79.580351	No	LC	No	No
413	Anura	Hylidae	Hyloscirtus	Hyloscirtus staufferorum	1993	Duellman, W. E., and L. A. Coloma. 1993. Hyla staufferorum, a new species of treefrog in the Hyla larinopygion group from the cloud forest of Ecuador. Occasional Papers of the Museum of Natural History, University of Kansas 161: 1–11.	Ecuador	Napo	27 km (by road) N of Jondachi, Cordillera de Guacamayos, Provincia Napo	00° 33′ S	77° 53′ W	2040	1	-0.55	-77.883333	Yes	EN	No	No
414	Anura	Craugastoridae	Pristimantis	Pristimantis hamiotae	1993	Flores, G. 1994 "1993". A new species of earless Eleutherodactylus (Anura: Leptodactylidae) from the Pacific slopes of the Ecuadorian Andes, with comments on the Eleutherodactylus surdus assembly. Herpetologica 49: 427–434.	Ecuador	Pichincha	13.1 km NW of Nono, Pichincha Province, Ecuador, 2140 m (00° 01′ S 79° 39′ W)	00° 01′ S	79° 39′ W	2140	1	-0.025325	-78.644643	Yes	CR	No	Yes
415	Anura	Dendrobatidae	Leucostethus	Leucostethus fugax	1993	Morales, V. R., and R. Schulte. 1993. Dos especies nuevas de Colostethus (Anura, Dendrobatidae) en las vertientes de la Cordillera Oriental del Perú y del Ecuador. Alytes. Paris 11: 97–106.	Ecuador	Pastaza	"cabaceras del Río Bobonaza (01° 31′, 77° 19′, apróx.), 686 m (2,250 ft), Provincia de Pastaza, Ecuador"	01° 31′	77° 19′	686	1	-1.490886	-77.870224	Yes	VU	No	No
416	Anura	Craugastoridae	Pristimantis	Pristimantis librarius	1994	Flores, G., and G. O. Vigle. 1994. A new species of Eleutherodactylus (Anura: Leptodactylidae) from the lowland rainforests of Amazonian Ecuador, with notes on the Eleutherodactylus frater assembly. Journal of Herpetology 28: 416–424.	Ecuador	Napo	6.5 km ESE of Puerto Misashualli at La Cruz Blanca, 450 m, Provincia Napo, Ecuador (01° 04′ S, 77° 36′ W)	01° 04′ S	77° 36′ W	450	1	-1.066667	-77.6	Yes	LC	No	No
417	Anura	Craugastoridae	Pristimantis	Pristimantis labiosus	1994	Lynch, J. D., P. M. Ruiz-Carranza, and M. C. Ardila-Robayo. 1994. The identities of the Colombian frogs confused with Eleutherodactylus latidiscus (Boulenger) (Amphibia: Anura: Leptodactylidae). Occasional Papers of the Museum of Natural History, University of Kansas 170: 1–42.	Ecuador	Pichincha	La Palma (junction of Highways 28 and 30), Provincia Pichincha, Ecuador, 920 m			920	0	-0.313405	-78.93017	No	LC	No	No
418	Anura	Centrolenidae	Nymphargus	Nymphargus cariticommatus	1994	Wild, E. R. 1994. Two new species of centrolenid frogs from the Amazonian slope of the Cordillera Oriental, Ecuador. Journal of Herpetology 28: 299–310.	Ecuador	Morona Santiago	11.2 km WSW Plan de Milagro (03°02′S, 78°35′W, 2350 m), Provincia Morona-Santiago, Ecuador	03°02′S	78°35′W	2350	2	-3.012522	-78.538648	Yes	EN	No	No
419	Anura	Dendrobatidae	Epipedobates	Epipedobates machalilla	1995	Coloma, L. A. 1995. Ecuadorian frogs of the genus Colostethus (Anura: Dendrobatidae). Miscellaneous Publication. Museum of Natural History, University of Kansas 87: 1–72.	Ecuador	Manabí and Guayas	Río Ayampe, 25 km N Montañita, 1° 40′ S, 80° 47′ W, 70 m, boundary of Provincia Manabí and Provincia Guayas, Ecuador	1° 40′ S	80° 47′ W	70	1	-1.67303	-80.781073	Yes	LC	No	No
420	Anura	Dendrobatidae	Hyloxalus	Hyloxalus awa	1995	Coloma, L. A. 1995. Ecuadorian frogs of the genus Colostethus (Anura: Dendrobatidae). Miscellaneous Publication. Museum of Natural History, University of Kansas 87: 1–72.	Ecuador	Santo Domingo de los Tsáchilas	15 km NW Alluriquín (5 km NW La Florida), Finca Gloria, 0° 15′ S, 79° 01′ W, 950 m, Provincia Pichincha, Ecuador	0° 15′ S	79° 01′ W	950	1	-0.25	-79.016667	Yes	LC	No	No
421	Anura	Dendrobatidae	Hyloxalus	Hyloxalus delatorreae	1995	Coloma, L. A. 1995. Ecuadorian frogs of the genus Colostethus (Anura: Dendrobatidae). Miscellaneous Publication. Museum of Natural History, University of Kansas 87: 1–72.	Ecuador	Carchi	ca. 5 km W El Laurel, approx. 25 km E Maldonado, 2340 m, Provincia Carchi, Ecuador			2340	1	0.838374	-78.068291	Yes	CR	No	No
422	Anura	Dendrobatidae	Hyloxalus	Hyloxalus maquipucuna	1995	Coloma, L. A. 1995. Ecuadorian frogs of the genus Colostethus (Anura: Dendrobatidae). Miscellaneous Publication. Museum of Natural History, University of Kansas 87: 1–72.	Ecuador	Pichincha	9.4 km SW of Tandayapa, 0° 2′ S, 78° 42′ W, 2390 m, Provincia Pichincha, Ecuador	0° 2′ S	78° 42′ W	2390	1	-0.028561	-78.692058	Yes	CR	Yes	Yes
423	Anura	Dendrobatidae	Hyloxalus	Hyloxalus toachi	1995	Coloma, L. A. 1995. Ecuadorian frogs of the genus Colostethus (Anura: Dendrobatidae). Miscellaneous Publication. Museum of Natural History, University of Kansas 87: 1–72.	Ecuador	Santo Domingo de los Tsáchilas	Finca Gloria, 15 km NW Alluriquín (5 km NW of La Florida), 0° 15′ S, 79° 01′ W, 950 m, Provincia Pichincha, Ecuador	0° 15′ S	79° 01′ W	950	1	-0.25	-79.016667	Yes	VU	No	No
424	Anura	Phyllomedusidae	Agalychnis	Agalychnis hulli	1995	Duellman, W. E., and J. R. Mendelson, III. 1995. Amphibians and reptiles from northern Departamento Loreto, Peru: Taxonomy and biogeography. University of Kansas Science Bulletin 55: 329–376.	Peru	Loreto	forest pond at 1. 5 km N Teniente López, Provincia Loreto, Departamento Loreto	02° 35′ 38.9″ S	76° 07′ 02.0″ W	310	0	-2.594139	-76.117222	No	LC	No	No
425	Anura	Microhylidae	Chiasmocleis	Chiasmocleis tridactyla	1995	Duellman, W. E., and J. R. Mendelson, III. 1995. Amphibians and reptiles from northern Departamento Loreto, Peru: Taxonomy and biogeography. University of Kansas Science Bulletin 55: 329–376.	Peru	Loreto	San Jacinto, 190 m, Departamento Loreto, Peru	02° 18′ 44.8″ S	75° 51′ 46.0″ W	190	0	-2.312444	-75.862778	No	LC	No	No
426	Anura	Craugastoridae	Pristimantis	Pristimantis delius	1995	Duellman, W. E., and J. R. Mendelson, III. 1995. Amphibians and reptiles from northern Departamento Loreto, Peru: Taxonomy and biogeography. University of Kansas Science Bulletin 55: 329–376.	Peru	Loreto	study zone at San Jacinto, (02° 18′ 44.8″ S, 75° 51′ 46.0″ W, 183 m), Provincia Loreto, Departamento Loreto, Peru	02° 18′ 44.8″ S	75° 51′ 46.0″ W	183	0	-2.312444	-75.862778	No	LC	No	No
427	Anura	Craugastoridae	Pristimantis	Pristimantis luscombei	1995	Duellman, W. E., and J. R. Mendelson, III. 1995. Amphibians and reptiles from northern Departamento Loreto, Peru: Taxonomy and biogeography. University of Kansas Science Bulletin 55: 329–376.	Peru	Loreto	study zone at 1.5 km N Teniente Lopez, (02° 35′ 39.6″ S, 76° 06′ 55.0″ W, 312 m), Provincia Loreto, Departamento Loreto, Peru	02° 35′ 39.6″ S	76° 06′ 55.0″ W	312	0	-2.594333	-76.115278	No	LC	No	No
428	Anura	Bufonidae	Osornophryne	Osornophryne sumacoensis	1995	Gluesenkamp, A. G. 1995. A new species of Osornophryne (Anura: Bufonidae) from Volcán Sumaco, Ecuador, with notes on other members of the genus. Herpetologica 51: 268–279.	Ecuador	Napo	2500 m on slope of crater 5 km east of summit of Volcán Sumaco (00° 35′ S, 77° 37′ W), Provincia Napo, Ecuador	00° 35′ S	77° 37′ W	2500	0	-0.570218	-77.594004	Yes	VU	Yes	Yes
429	Anura	Craugastoridae	Pristimantis	Pristimantis philipi	1995	Lynch, J. D., and W. E. Duellman. 1995. A new fat little frog (Leptodactylidae: Eleutherodactylus) from lofty Andean grasslands of southern Ecuador. Occasional Papers of the Museum of Natural History, University of Kansas 173: 1–7.	Ecuador	Azuay	30.1 km (by road) NW Cuenca, 3580 m (02° 47′ S, 79° 11′ W), Provincia del Azuay, Ecuador	02° 47′S	79° 11′ W	3580	0	-2.779335	-79.182701	Yes	NT	No	No
430	Anura	Centrolenidae	Centrolene	Centrolene huilensis	1995	Ruiz-Carranza, P. M., and J. D. Lynch. 1995. Ranas Centrolenidae de Colombia VIII. Cuatro nuevas especies de Centrolene de la Cordillera Central. Lozania. Bogotá 65: 1–16.	Colombia	Huila	Colombia, Departamento de Huila, munipicipio de San José de Isnos, 1 Km. NW Isnos, vertiente oriental de la Cordillera Central, 1° 57′ Latitud N, 76° 15′ W de Greenwich, 2190 m.	1° 57′ Latitud N	76° 15′ W	2190	1	1.95	-76.25	No	EN	No	No
431	Anura	Centrolenidae	Nymphargus	Nymphargus garciae	1995	Ruiz-Carranza, P. M., and J. D. Lynch. 1995. Ranas Centrolenidae de Colombia. V. Cuatro nuevas especies de Cochranella de la Cordillera Central. Lozania. Bogotá 62: 1–23.	Colombia	Cauca	Departamento de Cauca, municipio de Inzá, Km. 64–73 carretera Popayán a Inzá, vertiente oriental Codillera Central, 2° 34′ latitud N, 76° 4′ W de Greenwich, 2590–2660 m", Colombia	2° 34′ latitud N	76° 4′ W	2625	1	2.477879	-76.11362	No	VU	No	No
432	Anura	Centrolenidae	Nymphargus	Nymphargus posadae	1995	Ruiz-Carranza, P. M., and J. D. Lynch. 1995. Ranas Centrolenidae de Colombia. V. Cuatro nuevas especies de Cochranella de la Cordillera Central. Lozania. Bogotá 62: 1–23.	Colombia	Cauca	Departamento de Cauca, municipio de Inzá, Km. 61 carretera Popayán a Inzá, vertiente oriental Codillera Central, 2° 34′ latitud N, 76° 4′ W de Greenwich, 2800 m", Colombia	2° 34′ latitud N	76° 4′ W	2800	1	2.464014	-76.13502	No	LC	No	No
433	Anura	Centrolenidae	Cochranella	Cochranella litoralis	1996	Ruiz-Carranza, P. M., and J. D. Lynch. 1996. Ranas centrolenidos de Colombia. IX. Dos nuevas especies del suroeste de Colombia. Lozania. Bogotá 68: 1–11.	Colombia	Nariño	Departamento de Nariño, municipio de Tumaco, La Guayacana, Litoral Pacífico, 1° 49.8′ Latitud N, 78° 46.2′ W de Greenwich, 100 m.", Colombia	1° 49.8′ Latitud N	78° 46.2′ W	100	1	1.405847	-78.478012	No	VU	No	No
434	Anura	Craugastoridae	Pristimantis	Pristimantis skydmainos	1997	Flores, G., and L. O. Rodríguez. 1997. Two new species of the Eleutherodactylus conspicillatus group (Anura: Leptodactylidae) from Perú. Copeia 1997: 388–394.	Peru	Madre de Dios	Cocha Cashu, Manu National Park, Departamento de Madre de Dios Perú, 380 m, 11° 51′ S, 71° 19′ W	11° 51′ S	71° 19′ W	380	1	-11.85	-71.316667	No	LC	No	No
435	Anura	Craugastoridae	Pristimantis	Pristimantis colomai	1997	Lynch, J. D., and W. E. Duellman. 1997. Frogs of the genus Eleutherodactylus in western Ecuador. Systematics, ecology, and biogeography. Special Publication. Natural History Museum, University of Kansas 23: 1–236.	Ecuador	Esmeraldas	Alto Tambo, 830 m (00° 51′ 42″ N, 78° 30′ 54″ W), Provincia Esmeraldas, Ecuador	00° 51′ 42″ N	78° 30′ 54″ W	830	0	0.894227	-78.542819	No	VU	No	No
436	Anura	Craugastoridae	Pristimantis	Pristimantis degener	1997	Lynch, J. D., and W. E. Duellman. 1997. Frogs of the genus Eleutherodactylus in western Ecuador. Systematics, ecology, and biogeography. Special Publication. Natural History Museum, University of Kansas 23: 1–236.	Ecuador	Esmeraldas	Alto Tambo, 830 m (00° 51′ 42″ N, 78° 30′ 54″ W), Provincia Esmeraldas, Ecuador	00° 51′ 42″ N	78° 30′ 54″ W	830	0	0.894227	-78.542819	No	EN	No	No
437	Anura	Craugastoridae	Pristimantis	Pristimantis dissimulatus	1997	Lynch, J. D., and W. E. Duellman. 1997. Frogs of the genus Eleutherodactylus in western Ecuador. Systematics, ecology, and biogeography. Special Publication. Natural History Museum, University of Kansas 23: 1–236.	Ecuador	Pichincha	Quebrada Zapadores, 5 km ESE Chiriboga, 2010 m (00° 15′ S, 78° 43′ W), Provincia Pichincha, Ecuador	00° 15′ S	78° 43′ W	2010	1	-0.246444	-78.733661	Yes	EN	No	Yes
438	Anura	Craugastoridae	Pristimantis	Pristimantis eugeniae	1997	Lynch, J. D., and W. E. Duellman. 1997. Frogs of the genus Eleutherodactylus in western Ecuador. Systematics, ecology, and biogeography. Special Publication. Natural History Museum, University of Kansas 23: 1–236.	Ecuador	Pichincha	Quebrada Zapadores, 5 km ESE Chiriboga, 2010 m (00° 15′ S, 78° 43′ W), Provincia Pichincha, Ecuador	00° 15′ S	78° 43′ W	2010	1	-0.246444	-78.733661	Yes	EN	No	No
439	Anura	Craugastoridae	Pristimantis	Pristimantis floridus	1997	Lynch, J. D., and W. E. Duellman. 1997. Frogs of the genus Eleutherodactylus in western Ecuador. Systematics, ecology, and biogeography. Special Publication. Natural History Museum, University of Kansas 23: 1–236.	Ecuador	Cotopaxi	region of Sigchos, (Provincia) Cotopaxi				1	-0.700184	-78.904036	Yes	DD	No	No
440	Anura	Craugastoridae	Pristimantis	Pristimantis gentryi	1997	Lynch, J. D., and W. E. Duellman. 1997. Frogs of the genus Eleutherodactylus in western Ecuador. Systematics, ecology, and biogeography. Special Publication. Natural History Museum, University of Kansas 23: 1–236.	Ecuador	Cotopaxi	5 km E (by road) Pilalo' (estimated distance), 3200 m ( 00° 56′ 15″ S, 78° 45′ 30″ W), Provincia Cotopaxi, Ecuador	00° 56′ 15″ S	78° 45′ 30″ W	3200	1	-0.959507	-78.978934	Yes	EN	No	No
441	Anura	Craugastoridae	Pristimantis	Pristimantis illotus	1997	Lynch, J. D., and W. E. Duellman. 1997. Frogs of the genus Eleutherodactylus in western Ecuador. Systematics, ecology, and biogeography. Special Publication. Natural History Museum, University of Kansas 23: 1–236.	Ecuador	Pichincha	3.5 km NE (by road) Mindo, 1540 m (00° 02′ 53″ S, 78° 46′ 20″ W), Provincia Pichincha, Ecuador	00° 02′ 53″ S	78° 46′ 20″ W	1540	0	-0.033371	-78.759581	No	NT	No	No
442	Anura	Craugastoridae	Pristimantis	Pristimantis pteridophilus	1997	Lynch, J. D., and W. E. Duellman. 1997. Frogs of the genus Eleutherodactylus in western Ecuador. Systematics, ecology, and biogeography. Special Publication. Natural History Museum, University of Kansas 23: 1–236.	Ecuador	Imbabura	La Delicia, 2710 m ( 00° 22′ N, 78° 25′ W), Cordillera de Intac, Provincia Imbabura, Ecuador	00° 22′ N	78° 25′ W	2710	1	0.366667	-78.416667	Yes	VU	No	No
443	Anura	Craugastoridae	Pristimantis	Pristimantis truebae	1997	Lynch, J. D., and W. E. Duellman. 1997. Frogs of the genus Eleutherodactylus in western Ecuador. Systematics, ecology, and biogeography. Special Publication. Natural History Museum, University of Kansas 23: 1–236.	Ecuador	Cañar	4 km N Zhud, 3040 m (02° 28′ S, 79° 00′ W), Provincia Cañar, Ecuador	02° 28′ S	79° 00′ W	3040	0	-2.435402	-78.999647	Yes	VU	No	No
444	Anura	Bufonidae	Atelopus	Atelopus angelito	1998	Ardila-Robayo, M. C., and P. M. Ruiz-Carranza. 1998. Una nueva especie de Atelopus A. M. C. Dumeril & Bibron 1841 (Amphibia: Bufonidae) de la Cordillera Central colombiana. Revista de la Academia Colombiana de Ciencias Exactas, Físicas y Naturales 22: 281–285.	Colombia	Cauca	COLOMBIA, Departamento del Cauca, Municipio de San Sebastián, Inspección de policía Valencia, ca. Km. 5-6 por camino de herradura de Valencia a Quinchana, ca. 1° 51′ latitud N, 76° 47′ longitud W de Greenwich, 2900 m-3000m	1° 51′ N	76° 47′ W	2950	1	1.845044	-76.736723	No	CR	No	No
445	Anura	Craugastoridae	Pristimantis	Pristimantis anemerus	1999	Duellman, W. E., and J. B. Pramuk. 1999. Frogs of the genus Eleutherodactylus (Anura: Leptodactylidae) in the Andes of northern Peru. Scientific Papers. Natural History Museum, University of Kansas 13: 1–78.	Peru	Piura	El Tambo (05° 21′ S, 79° 33′ W, 2770 m), 31 km (by road) ENE of Canchaque, Provincia Huancabamba, Departamento Piura, Peru	05° 21′ S	79° 33′ W	2770	1	-5.361774	-79.553027	No	DD	No	No
446	Anura	Craugastoridae	Pristimantis	Pristimantis exoristus	1999	Duellman, W. E., and J. B. Pramuk. 1999. Frogs of the genus Eleutherodactylus (Anura: Leptodactylidae) in the Andes of northern Peru. Scientific Papers. Natural History Museum, University of Kansas 13: 1–78.	Ecuador	Morona Santiago	Río Piuntza (03° 52′ S, 78° 15′ W, 1550 m), western slope of the Cordillera del Cóndor, Provincia Morana-Santiago, Ecuador	03° 52′ S	78° 15′ W	1550	1	-3.459406	-78.403716	No	VU	No	No
447	Anura	Craugastoridae	Pristimantis	Pristimantis metabates	1999	Duellman, W. E., and J. B. Pramuk. 1999. Frogs of the genus Eleutherodactylus (Anura: Leptodactylidae) in the Andes of northern Peru. Scientific Papers. Natural History Museum, University of Kansas 13: 1–78.	Peru	Amazonas	20 km (by road) SW of Chiriaco (05° 13′ S, 78° 17′ W, 525 m), Provincia Bagua, Departamento Amazonas, Peru	05° 13′ S	78° 17′ W	525	0	-5.216667	-78.283333	No	EN	No	No
448	Anura	Craugastoridae	Pristimantis	Pristimantis muscosus	1999	Duellman, W. E., and J. B. Pramuk. 1999. Frogs of the genus Eleutherodactylus (Anura: Leptodactylidae) in the Andes of northern Peru. Scientific Papers. Natural History Museum, University of Kansas 13: 1–78.	Peru	San Martín	east slope of Abra Pardo de Miguel (05° 46′ S, 77° 41′ W, about 1800 m), Provincia Rioja, Departamento San Martín, Peru	05° 46′ S	77° 41′ W	1800	1	-5.670264	-77.752822	No	NT	No	No
449	Anura	Craugastoridae	Pristimantis	Pristimantis nephophilus	1999	Duellman, W. E., and J. B. Pramuk. 1999. Frogs of the genus Eleutherodactylus (Anura: Leptodactylidae) in the Andes of northern Peru. Scientific Papers. Natural History Museum, University of Kansas 13: 1–78.	Peru	San Martín	east slope of Abra Pardo de Miguel (05° 46′ S, 77° 42′ W, 2180 m), Provincia Rioja, Departamento San Martín, Peru	05° 46′ S	77° 42′ W	2180	1	-5.670264	-77.752822	No	NT	No	No
450	Anura	Craugastoridae	Pristimantis	Pristimantis pataikos	1999	Duellman, W. E., and J. B. Pramuk. 1999. Frogs of the genus Eleutherodactylus (Anura: Leptodactylidae) in the Andes of northern Peru. Scientific Papers. Natural History Museum, University of Kansas 13: 1–78.	Peru	Amazonas	north slope of Abra Barro Negro (06° 41′ S, 77° 51′ W, 3470 m), 28 km (by road) SSW Leimebamba, Provincia Chachapoyas, Departamento Amazonas, Peru	06° 41′ S	77° 51′ W	3470	1	-6.683333	-77.85	No	DD	No	No
451	Anura	Craugastoridae	Pristimantis	Pristimantis rhodostichus	1999	Duellman, W. E., and J. B. Pramuk. 1999. Frogs of the genus Eleutherodactylus (Anura: Leptodactylidae) in the Andes of northern Peru. Scientific Papers. Natural History Museum, University of Kansas 13: 1–78.	Peru	San Martín	west slope of Abra Tangarana, 1080 m, 7 km (by road) NE San Juan de Pacaysapa, Provincia Lamas, Departamento San Martín, Peru			1080	1	-6.175718	-76.777195	No	LC	No	No
452	Anura	Craugastoridae	Pristimantis	Pristimantis rufioculis	1999	Duellman, W. E., and J. B. Pramuk. 1999. Frogs of the genus Eleutherodactylus (Anura: Leptodactylidae) in the Andes of northern Peru. Scientific Papers. Natural History Museum, University of Kansas 13: 1–78.	Peru	San Martín	east slope of Abra Pardo de Miguel, 2180 m, Provincia Rioja, Departamento San Martín, Peru			2180	1	-5.670264	-77.752822	No	VU	No	No
453	Anura	Craugastoridae	Pristimantis	Pristimantis serendipitus	1999	Duellman, W. E., and J. B. Pramuk. 1999. Frogs of the genus Eleutherodactylus (Anura: Leptodactylidae) in the Andes of northern Peru. Scientific Papers. Natural History Museum, University of Kansas 13: 1–78.	Peru	Amazonas	8 km [by road] NNE Balzapata, 1850 m, Provincia Bongara, Departamento Amazonas, Peru,			1850	1	-5.745739	-77.883333	No	EN	No	No
454	Anura	Hylidae	Osteocephalus	Osteocephalus yasuni	1999	Ron, S. R., and J. B. Pramuk. 1999. A new species of Osteocephalus (Anura: Hylidae) from Amazonian Ecuador and Peru. Herpetologica 55: 433–446.	Ecuador	Orellana	at the Yasuní Scientific Research Station	00° 40' 32" S	76° 24′ 19″ W	230	0	-0.675556	-76.405278	No	LC	No	No
455	Anura	Hylidae	Osteocephalus	Osteocephalus deridens	2000	Jungfer, K.-H., S. R. Ron, R. Seipp, and A. Almendáriz C. 2000. Two new species of hylid frogs, genus Osteocephalus, from Amazonian Ecuador. Amphibia-Reptilia 21: 327–340.	Ecuador	Napo	Estación Biologica Jatun Sacha, a reserve about 8 km E Puerto Misahuallí, Provincia Napo	01° 04′ S	77° 36′ W	450	1	-1.066667	-77.6	No	LC	No	No
456	Anura	Hylidae	Osteocephalus	Osteocephalus fuscifacies	2000	Jungfer, K.-H., S. R. Ron, R. Seipp, and A. Almendáriz C. 2000. Two new species of hylid frogs, genus Osteocephalus, from Amazonian Ecuador. Amphibia-Reptilia 21: 327–340.	Ecuador	Napo	Estación Biologica Jatun Sacha, Provincia Napo	01° 04′ S	77° 36′ W	450	1	-1.066667	-77.6	No	LC	No	No
457	Anura	Hemiphractidae	Hemiphractus	Hemiphractus helioi	2001	Sheil, C. A., and J. R. Mendelson, III. 2001. A new species of Hemiphractus (Anura: Hylidae: Hemiphractinae), and a redescription of H. johnsoni. Herpetologica 57: 189–202.	Peru	Cuzco	Peru: Cuzco: Rio Cosñipata, 4 km SW Santa Isabel, 1700 m . . . . 13° 05′ S, 71° 18′ W	13° 05′ S	71° 18′ W	1700	1	-13.069232	-71.567501	No	LC	No	No
458	Anura	Bufonidae	Atelopus	Atelopus guanujo	2002	Coloma, L. A. 2002. Two new species of Atelopus (Anura: Bufonidae) from Ecuador. Herpetologica 58: 229–252.	Ecuador	Bolívar	Guanujo (01° 33′ 20″ S, 79° 00′ 24″ W; 2900 m), Provincia Bolívar, Ecuador	01° 33′ 20″ S	79° 00′ 24″ W	2900	0	-1.555556	-79.006667	Yes	CR	No	No
459	Anura	Bufonidae	Atelopus	Atelopus nanay	2002	Coloma, L. A. 2002. Two new species of Atelopus (Anura: Bufonidae) from Ecuador. Herpetologica 58: 229–252.	Ecuador	Azuay	Las Tres Cruces (4 km W of Laguna Toreadora; 2° 46′ S, 79° 14′ W; Parque Nacional del Cajas; 4000 m), Provincia Azuay, Ecuador	2° 46′ S	79° 14′ W	4000	0	-2.776371	-79.239212	Yes	CR	No	Yes
460	Anura	Hylidae	Osteocephalus	Osteocephalus mutabor	2002	Jungfer, K.-H., and W. Hödl. 2002. A new species of Osteocephalus from Ecuador and a redescription of O. leprieurii (Duméril & Bibron, 1841) (Anura: Hylidae). Amphibia-Reptilia 23: 21–46.	Ecuador	Napo	Provincia Napo: South slope of Volcan Sumaco on rio Pucuno, 1000 m a.s.l., between Guamani and Guagua Sumaco	0° 42′ 24″ S	77° 35′ 54″ W	1000	0	-0.706667	-77.598333	No	LC	No	No
461	Anura	Aromobatidae	Allobates	Allobates fratisenescus	2002	Morales, V. R. 2002 "2000". Sistematica y biogeografía del grupo trilineatus (Amphibia, Anura, Dendrobatidae, Colostethus), con descripción de once nuevas especies. Publicaciones de la Asociación de Amigos de Doñana. Sevilla 13: 1–59.	Ecuador	Pastaza	Mera, 1100 m, Pastaza, Ecuador			1100	1	-1.466061	-78.104786	Yes	VU	No	No
462	Anura	Hylidae	Hyloscirtus	Hyloscirtus tapichalaca	2003	Kizirian, D., L. A. Coloma, and A. Paredes-Recalde. 2003. A new treefrog (Hylidae: Hyla) from southern Ecuador and a description of its antipredator behavior. Herpetologica 59: 339–349.	Ecuador	Zamora Chinchipe	from a small stream on the road between Yangana and Valladolid, Reserva Tapichalaca, Provincia Zamora-Chinchipe	04° 28′ S	79° 08′ W	2667	1	-4.464532	-79.149341	Yes	EN	No	Yes
463	Anura	Bufonidae	Rhinella	Rhinella amabilis	2003	Pramuk, J. B., and F. Kadivar. 2003. A new species of Bufo (Anura: Bufonidae) from southern Ecuador. Herpetologica 59: 270–283.	Ecuador	Loja	Loja (04° 00′ S, 79° 13′ W, 2150 m), Provincia Loja, Ecuador"	04° 00′ S	79° 13′ W	2150	2	-3.981608	-79.202755	Yes	CR	No	Yes
464	Anura	Craugastoridae	Pristimantis	Pristimantis esmeraldas	2004	Guayasamin, J. M. 2004. A new species of Eleutherodactylus (Anura: Leptodactylidae) from the northwestern lowlands of Ecuador. Herpetologica 60: 103–116.	Ecuador	Esmeraldas	near Estero Vicente, affluent of Río San Miguel (0° 47′ 32″ N, 79° 11′ 52″ W, 225-275 m), Provincia Esmeraldas, Ecuador	0° 47′ 32″ N	79° 11′ 52″ W	250	0	0.792222	-79.197778	No	LC	No	No
465	Anura	Centrolenidae	Cochranella	Cochranella mache	2004	Guayasamin, J. M., and E. Bonaccorso. 2004. A new species of Glass Frog (Centrolenidae: Cochranella) from the lowlands of northwestern Ecuador, with comments on the Cochranella granulosa group. Herpetologica 60: 485–494.	Ecuador	Esmeraldas	Riachuelo La Ducha (0° 20′ 41″ N, 79° 42′ 36″ W; 510 m), tributary of Río Aguacatal, Reserva Biológica Bilsa, 27.4 km W (airline distance) of the town of Quinindé, Montañas del Mache, Provincia Esmeraldas, Ecuador	0° 20′ 41″ N	79° 42′ 36″ W	510	1	0.344722	-79.71	No	NT	No	No
466	Anura	Craugastoridae	Pristimantis	Pristimantis huicundo	2004	Guayasamin, J. M., D. Almeida-Reinoso, and F. Nogales-Sornosa. 2004. Two new species of frogs (Leptodactylidae: Eleutherodactylus) from the high Andes of northern Ecuador. Herpetological Monographs 18: 127–141.	Ecuador	Sucumbíos	El Playón de San Francisco (approx. 77° 40′ W, 00° 38′ N; elevation 3400 m), Provincia Sucumbíos, Ecuador	00° 38′ N	77° 40′ W	3400	1	0.633333	-77.666667	No	EN	No	No
467	Anura	Craugastoridae	Pristimantis	Pristimantis ortizi	2004	Guayasamin, J. M., D. Almeida-Reinoso, and F. Nogales-Sornosa. 2004. Two new species of frogs (Leptodactylidae: Eleutherodactylus) from the high Andes of northern Ecuador. Herpetological Monographs 18: 127–141.	Ecuador	Imbabura	near Nueva América (77° 58′ 54″ W, 00° 15′ 34″ N; elevation 3420 m), Provincia imbabura, Ecuador	00° 15′ 34″ N	77° 58′ 54″ W	3420	1	0.259444	-77.981667	Yes	EN	No	No
468	Anura	Leptodactylidae	Engystomops	Engystomops montubio	2004	Ron, S. R., D. C. Cannatella, and L. A. Coloma. 2004. Two new species of Physalaemus (Anura: Leptodactylidae) from western Ecuador. Herpetologica 60: 261–275	Ecuador	Manabí	Ecuador, Provincia del Manabí, Puerto Rico	1.639° S	80.830° W	30	0	-1.639	-80.83	Yes	LC	No	No
469	Anura	Leptodactylidae	Engystomops	Engystomops randi	2004	Ron, S. R., D. C. Cannatella, and L. A. Coloma. 2004. Two new species of Physalaemus (Anura: Leptodactylidae) from western Ecuador. Herpetologica 60: 261–275	Ecuador	Guayas	Ecuador, Provincia del Guayas, Cerro Masvale	2.394° S	79.642° W	92	0	-2.394	-79.642	No	LC	No	No
470	Anura	Leptodactylidae	Leptodactylus	Leptodactylus peritoaktites	2005	Heyer, W. R. 2005. Variation and taxonomic clarification of the large species of the Leptodactylus pentadactylus species group (Amphibia: Leptodactylidae) from Middle America, northern South America, and Amazonia. Arquivos de Zoologia. São Paulo 37: 269–348.	Ecuador	Esmeraldas	Hacienda Equinox, 38 km NNW of Santo Domingo de los Colorados	00° 03′ S	79° 20′ W"	1000	1	0.05	-79.333333	Yes	EN	No	No
471	Anura	Leptodactylidae	Leptodactylus	Leptodactylus rhodomerus	2005	Heyer, W. R. 2005. Variation and taxonomic clarification of the large species of the Leptodactylus pentadactylus species group (Amphibia: Leptodactylidae) from Middle America, northern South America, and Amazonia. Arquivos de Zoologia. São Paulo 37: 269–348.	Colombia	Valle del Cauca	campamento Chancos, Vereda Campo Alegre, Municipio de Restrepo, Valle de Cauca	3° 58′ N	76° 44′ W"	460	1	3.966667	-76.733333	No	LC	No	No
472	Anura	Leptodactylidae	Engystomops	Engystomops guayaco	2005	Ron, S. R., L. A. Coloma, and D. C. Cannatella. 2005. A new, cryptic species of Physalaemus (Anura: Leptodactylidae) from western Ecuador, with comments on the call structure of the P. pustulosus species group. Herpetologica 61: 178–198.	Ecuador	Guayas	Cerro Masvale (private reserve at 2.394° S, 79.642° W), 92 m	2.394° S	79.642° W	92	0	-2.394	-79.642	Yes	VU	No	No
473	Anura	Centrolenidae	Chimerella	Chimerella mariaelenae	2006	Cisneros-Heredia, D. F., and R. W. McDiarmid. 2006. A new species of the genus Centrolene (Amphibia: Anura: Centrolenidae) from Ecuador with comments on the taxonomy and biogeography of glassfrogs. Zootaxa 1244: 1–32.	Ecuador	Zamora Chinchipe	along a stream, tributary of the Jambue River, ca. 16 km S from Zamora, Podocarpus National Park (ca. 04° 15′ S, 78° 56′ W, 1820 m), on the western slope of Contrafuerte de Tzunantza, Cordilla Oriental, eastern slopes of the Andes, Provincia de Zamora-Chinchipe, Republic of Ecuador	04° 15′ S	78° 56′ W	1820	1	-4.25	-78.933333	No	LC	No	No
474	Anura	Hylidae	Boana	Boana nympha	2006	Faivovich, J., J. Moravec, D. F. Cisneros-Heredia, and J. Köhler. 2006. A new species of the Hypsiboas benitezi group from the western Amazon Basin (Amphibia: Anura: Hylidae). Herpetologica 62: 96–108	Ecuador	Sucumbíos	Reserva de Producción Faunística Cuyabeno, ca. 3.3 km E of the Lago Agrio--Tarapoa--Puerto El Carmen Road	00° 05′ 02″ S	76° 12′ 54″ W	290	0	-0.078258	-76.274288	No	LC	No	No
475	Anura	Centrolenidae	Nymphargus	Nymphargus wileyi	2006	Guayasamin, J. M., M. R. Bustamante, D. Almeida-Reinoso, and W. C. Funk. 2006. Glass frogs (Centrolenidae) of Yanayacu Biological Station, Ecuador, with the description of a new species and comments on centrolenid systematics. Zoological Journal of the Linnean Society 147: 489–513.	Ecuador	Napo	Y[anayacu]B[iological ]S[tation] (0° 41′ S, 77° 53′ W; 2100 m), Provincia de Napo, Ecuador	0° 41′ S	77° 53′ W	2100	1	-0.639064	-77.883808	Yes	CR	Yes	Yes
476	Anura	Craugastoridae	Pristimantis	Pristimantis aureolineatus	2006	Guayasamin, J. M., S. R. Ron, D. F. Cisneros-Heredia, W. W. Lamar, and S. F. McCracken. 2006. A new species of frog of the Eleutherodactylus lacrimosus assemblage (Leptodactylidae) from the western Amazon Basin, with comments on the utility of canopy surveys in lowland rainforest. Herpetologica 62: 191–202.	Ecuador	Orellana	Yasuni Scientific Research Station, Universidad Catolica del Ecuador (76° 24′ 19″ W, 00° 40′ 32″ S; altitude 230 m), Provincia de Orellana, Ecuador	00° 40′ 32″ S	76° 24′ 19″ W	230	0	-0.675556	-76.405278	No	LC	No	No
477	Anura	Centrolenidae	Hyalinobatrachium	Hyalinobatrachium tatayoi	2007	Castroviejo-Fisher, S., J. Ayarzagüena, and C. Vilà. 2007. A new species of Hyalinobatrachium (Centrolenidae: Anura) from Serranía de Perijá, Venezuela. Zootaxa 1441: 51–62.	Venezuela	Zulia	a stream near Tokuko (09° 50′ 30.6″ N, 72° 49′ 13.6’″ W; 301 m.a.s.l.), Estado de Zulia, Venezuela	09° 50′ 30.6″ N	72° 49′ 13.6’″ W	301	0	9.841833	-72.820444	No	LC	No	No
478	Anura	Centrolenidae	Espadarana	Espadarana durrellorum	2007	Cisneros-Heredia, D. F. 2007. A new species of glassfrog of the genus Centrolene from the foothills of Cordillera Oriental of Ecuador (Anura: Centrolenidae). Herpetozoa. Wien 20: 27–34.	Ecuador	Zamora Chinchipe	along a small rivulet tributary of the Jambue River, ca 6 km S from Zamora (ca. 04° 03′ S, 78° 56′ W, 1150 m a.s.l.), on the western slope of Contrafuerte de Tzunantza, Cordillera Oriental, eastern slopes of the Andes, Provincia de Zamora-Chinchipe, Republica del Ecuador	04° 03′ S	78° 56′ W	1150	1	-4.05	-78.933333	Yes	LC	No	No
479	Anura	Centrolenidae	Nymphargus	Nymphargus buenaventura	2007	Cisneros-Heredia, D. F., and M. H. Yánez-Muñoz. 2007. A new species of glassfrog (Centrolenidae) from the southern Andean foothills on the West Ecuadorian region. South American Journal of Herpetology 2: 1–10.	Ecuador	El Oro	Reserva Buenaventura (03° 38′ S, 79° 45′ W, 1200 m elevation) canton Piñas, Provincia de El Oro, República del Ecuador	03° 38′ S	79° 45′ W	1200	0	-3.633333	-79.75	Yes	EN	No	No
480	Anura	Centrolenidae	Teratohyla	Teratohyla amelie	2007	Cisneros-Heredia, D. F., and P. Meza-Ramos. 2007. An enigmatic new species of glassfrog (Amphibia: Anura: Centrolenidae) from the Amazonian Andean slopes of Ecuador. Zootaxa 1485: 33–41.	Ecuador	Pastaza	Comunidad de Oglán, Cantón Arajuno, Provincia de Pastaza, República del Ecuador (01°18′65″ S, 77°42′41″ W, 600 m elevation)	01°18′65″ S	77°42′41″ W	600	1	-1.322648	-77.687417	No	LC	No	No
481	Anura	Centrolenidae	Nymphargus	Nymphargus laurae	2007	Cisneros-Heredia, D. F., and R. W. McDiarmid. 2007. Revision of the characters of Centrolenidae (Amphibia: Anura: Athesphatanura), with comments on its taxonomy and the description of new taxa of glassfrogs. Zootaxa 1572: 1–82.	Ecuador	Orellana	Loreto, Upper Rio Napo' (= Loreto region, near the town of Loreto) (ca. 77º 20′ S, 00º 40′W, ca. 500 m elevation), lower slopes of the Sumaco Volcano, on the Cordillera Oriental, eastern slopes of the Andes, Provincia de Orellana, República del Ecuador	00º 40′W	77º 20′ S	500	0	-0.666667	-77.333333	Yes	EN	No	Yes
482	Anura	Bufonidae	Atelopus	Atelopus onorei	2007	Coloma, L. A., S. Lötters, W. E. Duellman, and A. Miranda-Leiva. 2007. A taxonomic revision of Atelopus pachydermus, and description of two new (extinct?) species of Atelopus from Ecuador (Anura: Bufonidae). Zootaxa 1557: 1–32.	Ecuador	Azuay	Ecuador: Provincia Azuay: 10-15 Km E Luz Maria, Rio Chipla (2° 47′ 24″S, 79° 21′ 36″ W), approx. 2500 m above sea level	2° 47′ 24″S	79° 21′ 36″ W	2500	0	-2.745719	-79.40891	Yes	CR	Yes	Yes
483	Anura	Bufonidae	Atelopus	Atelopus petersi	2007	Coloma, L. A., S. Lötters, W. E. Duellman, and A. Miranda-Leiva. 2007. A taxonomic revision of Atelopus pachydermus, and description of two new (extinct?) species of Atelopus from Ecuador (Anura: Bufonidae). Zootaxa 1557: 1–32.	Ecuador	Napo	Ecuador: Provincia Napo: Cantón Quijos: near Oyacachi, (00°12′36″S, 78°42′00″ W; approximately 3200 m above seal level	00°12′36″S	78°42′00″ W	3200	0	-0.21	-78.7	Yes	CR	No	No
484	Anura	Centrolenidae	Espadarana	Espadarana callistomma	2007	Guayasamin, J. M., and L. Trueb. 2007. A new species of Glassfrog (Anura: Centrolenidae) from the lowlands of northwestern Ecuador, with comments on centrolenid osteology. Zootaxa 1447: 27–45.	Ecuador	Esmeraldas	stream affluent of Río Bogotá (1°05′13.8″N, 78°41′25.8″W, 83 m), nearby San Francisco de Bogotá, Provincia de Esmeraldas, Ecuador	1°05′13.8″N	78°41′25.8″W	83	0	1.087167	-78.6905	No	LC	No	No
485	Anura	Craugastoridae	Pristimantis	Pristimantis aquilonaris	2007	Lehr, E., C. Aguilar, K. Siu-Ting, and J. C. Jordán. 2007. Three new species of Pristimantis (Anura: Leptodactylidae) from the Cordillera de Huancabamba in northern Peru. Herpetologica 63: 519–536.	Peru	Piura	Alto Samaniego	05°06' 43.1'' S	79° 21′ 25.7″ W	2200	0	-5.111972	-79.357139	No	LC	No	No
486	Anura	Craugastoridae	Pristimantis	Pristimantis caeruleonotus	2007	Lehr, E., C. Aguilar, K. Siu-Ting, and J. C. Jordán. 2007. Three new species of Pristimantis (Anura: Leptodactylidae) from the Cordillera de Huancabamba in northern Peru. Herpetologica 63: 519–536.	Peru	Piura	Nueva York' hill, Río Blanco Basin (04° 54′ 13.3″ S, 79° 22′ 27.7″ W) at 2900 m . . . , Distrito de Carmen de la Frontera, Provincia de Huancabamba, Departamento de Piura, Peru	04° 54′ 13.3″ S	79° 22′ 27.7″ W	2900	0	-4.903694	-79.374361	No	DD	No	No
487	Anura	Craugastoridae	Pristimantis	Pristimantis waoranii	2007	McCracken, S. F., M. R. Forstner, and J. R. Dixon. 2007. A new species of the Eleutherodactylus lacrimosus assemblage (Anura, Brachycephalidae) from the lowland rainforest canopy of Yasuni National Park, Amazonian Ecuador. Phyllomedusa 6: 23–36.	Ecuador	Orellana	near the border of Yasuni National Park along the Tiputini River, Provincia de Orellana, Ecuador; approximately 2.5 km west-northwest of the Tiputini Biodiversity Station (TBS)—Universidad San Francisco de Quito, 0° 38′ 18.49″ S, 76° 08′ 56.69″ W, 217 m a.s.l.	0° 38′ 18.49″ S	76° 08′ 56.69″ W	217	0	-0.638469	-76.149081	Yes	LC	No	Yes
488	Anura	Craugastoridae	Pristimantis	Pristimantis colonensis	2007	Mueses-Cisneros, J. J. 2007. Two new species of the genus Eleutherodactylus (Anura: Brachycephalidae) from Valle de Sibundoy, Putumayo, Colombia. Zootaxa 1498: 35–43.	Colombia	Putumayo	COLOMBIA, Departamento del Putumayo, Valle de Sibundoy, Municipio de Sibundoy, Vereda Fátima, property of Emilia Campaña (ca. 01° 11′N, 76° 52′ W), 2400 m	01° 11′N	76° 52′ W	2400	1	1.183333	-76.866667	No	VU	No	No
489	Anura	Craugastoridae	Pristimantis	Pristimantis gagliardoi	2008	Bustamante, M. R., and J. R. Mendelson, III. 2008. A new frog species (Strabomantidae: Pristimantis) from the high Andes of southeastern Ecuador. Zootaxa 1820: 49–59.	Ecuador	Cañar	La Libertad, Reserva Mazar, (S 02° 32′ 47″S, 078° 41′ 54.1″ W, 2895 m). Provincia Cañar, Ecuador	02° 32′ 47″S	078° 41′ 54.1″ W	2895	0	-2.546389	-78.698361	Yes	EN	No	No
490	Anura	Centrolenidae	Centrolene	Centrolene condor	2008	Cisneros-Heredia, D. F., and M. A. Morales-Mite. 2008. A new species of glassfrog from the elfin forests of the Cordillera del Cóndor, southeastern Ecuador. Herpetozoa. Wien 21: 49–56.	Ecuador	Zamora Chinchipe	Destacamento Militar Cóndor Mirador, western slope of the Cordillera del Cóndor, (03º18′25″S, 78º23′36″W, between 1750-1850 m elevation), Provincia de Zamora-Chinchipe, República del Ecuador	03º18′25″S	78º23′36″W	1800	0	-3.640269	-78.39069	Yes	EN	No	Yes
491	Anura	Centrolenidae	Rulyrana	Rulyrana mcdiarmidi	2008	Cisneros-Heredia, D. F., P. J. Venegas, M. Rada, and R. Schulte. 2008. A new species of glassfrog (Anura: Centrolenidae) from the foothill Andean forests of Ecuador and Peru. Herpetologica 64: 341–353.	Ecuador	Zamora Chinchipe	along a small rivulet tributary of the Jambue River, ca. 6 km S from Zamora (ca. 04° 03′S, 78° 56′W, 1150 m), on the western slope of Contrafuerte de Tzunantza, Cordillera Oriental, eastern slopes of the Andes, Provincia de Zamora-Chinchipe, República del Ecuador	04° 03′S	78° 56′W	1150	1	-4.05	-78.933333	No	NT	No	No
492	Anura	Craugastoridae	Pristimantis	Pristimantis altamnis	2008	Elmer, K. R., and D. C. Cannatella. 2008. Three new species of leaflitter frogs from the upper Amazon forests: cryptic diversity within Pristimantis "ockendeni" (Anura: Strabomantidae) in Ecuador. Zootaxa 1784: 11–38.	Ecuador	Napo	Cando community, upper Napo river, parroquía Talag, Napo province, Ecuador (S 01° 05.71′, W 77° 55.47′, altitude 680 m)	S 01° 05.71′	W 77° 55.47′	680	0	-1.095167	-77.9245	Yes	LC	No	No
493	Anura	Craugastoridae	Pristimantis	Pristimantis kichwarum	2008	Elmer, K. R., and D. C. Cannatella. 2008. Three new species of leaflitter frogs from the upper Amazon forests: cryptic diversity within Pristimantis "ockendeni" (Anura: Strabomantidae) in Ecuador. Zootaxa 1784: 11–38.	Ecuador	Napo	Jatun Sacha Biological Station, parroquía Ahuano, Napo province, Ecuador (S 01°04.45′, W 77°36.93′, altitude 472 m)	S 01°04.45′	W 77°36.93′	472	0	-1.074167	-77.6155	Yes	LC	No	No
494	Anura	Bufonidae	Osornophryne	Osornophryne puruanta	2008	Gluesenkamp, A. G., and J. M. Guayasamin. 2008. A new species of Osornophryne (Anura: Bufonidae) from the Andean highlands of northern Ecuador. Zootaxa 1828: 18–28.	Ecuador	Imbabura	near Laguna de Puruanta (00° 13′ N, 77° 57′ W, 3500 m. a.s.l.), Cordillera de Pimampiro, Provincia de Imbabura, Ecuador	00° 13′ N	77° 57′ W	3500	1	0.216667	-77.95	Yes	EN	No	Yes
495	Anura	Craugastoridae	Pristimantis	Pristimantis andinognomus	2008	Lehr, E., and L. A. Coloma. 2008. A minute new Ecuadorian Andean frog (Anura: Strabomantidae, Pristimantis). Herpetologica 64: 354–367.	Ecuador	Zamora Chinchipe	Reserva Tapichalaca, on road between Yangana and Valladolid (04°28′ S, 79°08′ W; 2667 m), Provincia Zamora-Chinchipe, Ecuador	04°28′ S	79°08′ W	2667	1	-4.464532	-79.149341	Yes	LC	No	No
496	Anura	Hylidae	Hyloscirtus	Hyloscirtus tigrinus	2008	Mueses-Cisneros, J. J., and M. A. Anganoy-Criollo. 2008. Una nueva especie del grupo Hyloscirtus larinopygion (Amphibia: Anura: Hylidae) del suroccidente de Colombia. Papéis Avulsos de Zoologia. São Paulo 48: 129–138.	Colombia	Nariño	Departamento de Nariño, Municipio de Pasto, Corregimiento El Encano, Reserva Natural Privada Castelví	01° 10′ 55.18"N	77° 09′ 44.45W	3060	0	1.181994	-77.162347	No	EN	No	No
497	Anura	Craugastoridae	Phyllonastes	Phyllonastes coloma	2009	Guayasamin, J. M., and A. Terán-Valdez. 2009. A new species of Noblella (Amphibia: Strabomantidae) from the western slopes of the Andes of Ecuador. Zootaxa 2161: 47–59.	Ecuador	Pichincha	Reserva Florística Río Guajalito (0° 14′S, 78° 49′W; 1800-2000 m), 3 km NW from Km 59 on the old road from Quito to Santo Domingo	0° 14′S	78° 49′W	1900	0	-0.233333	-78.816667	Yes	CR	No	Yes
498	Anura	Craugastoridae	Pristimantis	Pristimantis bicantus	2009	Guayasamin, J. M., and W. C. Funk. 2009. The amphibian community at Yanayacu Biological Station, Ecuador, with a comparison of vertical microhabitat use among Pristimantis species and the description of a new species of the Pristimantis myersi group. Zootaxa 2220: 41–66.	Ecuador	Napo	Yanayacu Biological Station, trail to San Isidro Lakes (0° 36′ S, 77° 53′ W; 2150 m), Provincia Napo, Ecuador	0° 36′ S	77° 53′ W	2150	1	-0.6	-77.883333	Yes	VU	No	No
499	Anura	Bufonidae	Rhaebo	Rhaebo andinophrynoides	2009	Mueses-Cisneros, J. J. 2009 "2008". Rhaebo haematiticus (Cope 1862): un complejo de especies. Con redescripción de Rhaebo hypomelas (Boulenger 1913) y descripción de una nueva especie. Herpetotropicos. Mérida, Venezuela 5: 29–48.	Colombia	Nariño	COLOMBIA, Departamento de Nariño, Municipio de Barbacoas, Corregimiento El Diviso, Vereda Berlin, Reserva Natural Biotopo Selva Húmeda, alrededores de la cabaña, 01° 24′ 40.5″ N, 78° 17′ 06.4″ W, 600 msnm	01° 24′ 40.5″ N	78° 17′ 06.4″ W	600	0	1.41125	-78.285111	No	VU	No	No
500	Anura	Dendrobatidae	Ectopoglossus	Ectopoglossus confusus	2009	Myers, C. W., and T. Grant. 2009. Anomaloglossus confusus, a new Ecuadorian frog formerly masquerading as "Colostethus" chocoensis (Dendrobatoidea: Aromobatidae). American Museum Novitates 3659: 1–12	Ecuador	Bolívar	from about 7 air km SSW El Corazón, 800 m elev., Bolívar-Cotopaxi border, northwestern Ecuador . . . . the type locality is roughly 01° 10′ S, 79° 09′ W . . . . The type locality was 11 km by gravel road SSW El Corazon on the way to Moraspungo and Quevedo	01° 10′ S	79° 09′ W	800	0	-1.166667	-79.15	Yes	EN	No	No
501	Anura	Craugastoridae	Pristimantis	Pristimantis lucidosignatus	2009	Rödder, D., and A. Schmitz. 2009. Two new Pristimantis (Anura, Strabomantidae) belonging to the myersi group from the Andean slopes of Ecuador. Revue Suisse de Zoologie 116: 275–288.	Ecuador	Pichincha	Tandapi, Pichincha, Ecuador, approximately 78.91° W, 0.54° S, 2,115 m a.s.l.	0.54° S	78.91° W	2115	1	-0.54	-78.91	Yes	DD	No	Yes
502	Anura	Craugastoridae	Pristimantis	Pristimantis onorei	2009	Rödder, D., and A. Schmitz. 2009. Two new Pristimantis (Anura, Strabomantidae) belonging to the myersi group from the Andean slopes of Ecuador. Revue Suisse de Zoologie 116: 275–288.	Ecuador	Pichincha	Tandapi, Pichincha, Ecuador, approximately 78.91° W, 0.54° S, 2,115 m a.s.l.	0.54° S	78.91° W	2115	1	-0.54	-78.91	Yes	DD	No	Yes
503	Anura	Bufonidae	Osornophryne	Osornophryne occidentalis	2010	Cisneros-Heredia, D. F., and A. G. Gluesenkamp. 2011 "2010". A new Andean Toad of the genus Osornophryne (Amphibia: Anura: Bufonidae) from northwestern Ecuador, with taxonomic remarks on the genus. Avances en Ciencias e Ingeníerias. Sección B. Quito 2 (3): 64–73.	Ecuador	Pichincha	near Guarumos, approximately 200 m from the Guarumos guard post on the Nono-Tandayapa road, 11 km WNW of the town of Nono (00° 02′ S, 78° 39′ W, 2550-2600m), provincia de Pichincha, República del Ecuador	00° 02′ S	78° 39′ W	2575	1	-0.05252	-78.643104	Yes	EN	No	No
504	Anura	Bufonidae	Atelopus	Atelopus orcesi	2010	Coloma, L. A., W. E. Duellman, A. Almendáriz C., S. R. Ron, A. Terán-Valdez, and J. M. Guayasamin. 2010. Five new (extinct?) species of Atelopus (Anura: Bufonidae) from Andean Colombia, Ecuador, and Peru. Zootaxa 2574: 1–54.	Ecuador	Sucumbíos	La Alegría-Sibundoy (0° 34′ N, 77° 31′ W; 2400 m), Provincia de Sucumbíos, Ecuador	0° 34′ N	77° 31′ W	2400	1	0.566667	-77.516667	Yes	CR	Yes	Yes
505	Anura	Bufonidae	Atelopus	Atelopus pastuso	2010	Coloma, L. A., W. E. Duellman, A. Almendáriz C., S. R. Ron, A. Terán-Valdez, and J. M. Guayasamin. 2010. Five new (extinct?) species of Atelopus (Anura: Bufonidae) from Andean Colombia, Ecuador, and Peru. Zootaxa 2574: 1–54.	Ecuador	Carchi	near a lake in Voladero, Páramo de El Angel (approx. 0° 41′ N, 77° 53′ W; ca 3750 m), Provincia Carchi, Ecuador	0° 41′ N	77° 53′ W	3750	0	0.683333	-77.883333	No	CR	No	No
506	Anura	Bufonidae	Atelopus	Atelopus podocarpus	2010	Coloma, L. A., W. E. Duellman, A. Almendáriz C., S. R. Ron, A. Terán-Valdez, and J. M. Guayasamin. 2010. Five new (extinct?) species of Atelopus (Anura: Bufonidae) from Andean Colombia, Ecuador, and Peru. Zootaxa 2574: 1–54.	Ecuador	Loja	Lagunas del Compadre (4°10′ S, 79°06′ W; ca. 3300 m), Parque Nacional Podocarpus, Provincia Loja, Ecuador	4°10′ S	79°06′ W	3300	0	-4.170644	-79.112509	No	CR	No	No
507	Anura	Bufonidae	Osornophryne	Osornophryne cofanorum	2010	Mueses-Cisneros, J. J., M. H. Yánez-Muñoz, and J. M. Guayasamin. 2010. Una nueva especie de sapo del genero Osornophryne (Anura: Bufonidae) de las estribaciones amazónicas de los Andes de Ecuador. Papéis Avulsos de Zoologia. São Paulo 50: 269–279.	Ecuador	Sucumbíos	ECUADOR, Provincia de Sucumbíos, Cantóón Sucumbíos, Parroquia La Bonita, localidad Alto La Bonita 00° 29′ 19.2″N, 77° 35′ 11.4″W, 2614 m	00° 29′ 19.2″N	77° 35′ 11.4″W	2614	0	0.488667	-77.5865	Yes	CR	No	Yes
508	Anura	Dendrobatidae	Hyloxalus	Hyloxalus italoi	2010	Páez-Vacas, M., L. A. Coloma, and J. C. Santos. 2010. Systematics of the Hyloxalus bocagei complex (Anura: Dendrobatidae), description of two new cryptic species, and recognition of H. maculosus. Zootaxa 2711: 1–75.	Ecuador	Pastaza	Ecuador: Provincia Pastaza: Reserva de Bosque Tropical Fundación Hola Vida (01° 37′ S, 77° 54′ W; 831 m above sea level)	01° 37′ S	77° 54′ W	831	1	-1.616667	-77.9	No	LC	No	No
509	Anura	Dendrobatidae	Hyloxalus	Hyloxalus yasuni	2010	Páez-Vacas, M., L. A. Coloma, and J. C. Santos. 2010. Systematics of the Hyloxalus bocagei complex (Anura: Dendrobatidae), description of two new cryptic species, and recognition of H. maculosus. Zootaxa 2711: 1–75.	Ecuador	Orellana	Ecuador: Provincia Orellana: PUCE’s (Pontificia Universidad Católica del Ecuador) Yasuní Research Station (01° 40′ 16.7″ S, 76° 24′ 01.8″ W), 300 m above sea level	01° 40′ 16.7″ S	76° 24′ 01.8″ W	300	1	-0.675556	-76.405278	Yes	NE	No	No
510	Anura	Craugastoridae	Pristimantis	Pristimantis tungurahua	2010	Reyes-Puig, J. P., M. H. Yánez-Muñoz, D. F. Cisneros-Heredia, and S. M. Rámírez-Jaramillo. 2011 "2010". Una nueva especie de rana Pristimantis (Terrarana: Strabomantidae) de los bosques nublados de la cuenca alta del río Pastaza, Ecuador. Avances en Ciencias e Ingeníerias. Sección B. Quito 2 (3): 78–82.	Ecuador	Tungurahua	en las vertientes altas de Nahuazo, flanco norte del volcán Tungurahua, cantón Baños, provincia de Tungurahua, Ecuador (01° 25′ 53.3″ S, 78° 25′ 33.6″ W, 2720 m)	01° 25′ 53.3″ S	78° 25′ 33.6″ W	2720	0	-1.431472	-78.426	Yes	EN	No	Yes
511	Anura	Leptodactylidae	Engystomops	Engystomops puyango	2010	Ron, S. R., E. Toral, M. Rivera, and A. Terán-Valdez. 2010. A new species of Engystomops (Anura: Leiuperidae) from southwestern Ecuador. Zootaxa 2606: 25–49.	Ecuador	El Oro	Ecuador, Provincia El Oro, Bosque Protector Puyango, near the bridge over the Puyango River on the road Alamor-Arenillas	3.87159° S	80.03770° W	321	0	-3.87159	-80.0377	Yes	LC	No	No
512	Anura	Craugastoridae	Pristimantis	Pristimantis minimus	2010	Terán-Valdez, A., and J. M. Guayasamin. 2010. The smallest terrestrial vertebrate of Ecuador: A new frog of the genus Pristimantis (Amphibia: Strabomantidae) from the Cordillera del Cóndor. Zootaxa 2447: 53–68.	Ecuador	Zamora Chinchipe	Cordillera del Cóndor, Miazi Alto (04.25656 S, 78.622456 W; 1300–1315 m.a.s.l.), Cantón El Pangui, Provincia Zamora Chinchipe, Ecuador	04.25656 S	78.622456 W	1307	0	-4.25656	-78.622456	Yes	EN	No	No
513	Anura	Craugastoridae	Pristimantis	Pristimantis loujosti	2010	Yánez-Muñoz, M. H., D. F. Cisneros-Heredia, and J. P. Reyes-Puig. 2011 "2010". Una nueva especie de rana terrestre Pristimantis (Anura: Terrarana: Strabomantidae) de la cuenca alta del Río Pastaza, Ecuador. Avances en Ciencias e Ingeníerias. Sección B. Quito 2 (3): B28-B32.	Ecuador	Tungurahua	Reserva Biológica La Candelaria (01° 27′ 5.9″ S, 78° 18′ 29.6″ W elevación 2800 m), parroquia Río Verde, Cantón Baños, Provincia de Tungurahua, República de Ecuador	01° 27′ 5.9″ S	78° 18′ 29.6″ W	2800	1	-1.451639	-78.308222	Yes	DD	Yes	Yes
514	Anura	Craugastoridae	Pristimantis	Pristimantis romanorum	2010	Yánez-Muñoz, M. H., P. Meza-Ramos, D. F. Cisneros-Heredia, and J. P. Reyes-Puig. 2011 "2010". Descripción de tres nuevas especies de ranas del género Pristimantis (Anura: Terrarana: Strabomantidae) de los bosques nublados del Distrito Metropolitano de Quito, Ecuador. Avances en Ciencias e Ingeníerias. Sección B. Quito 2 (3): B16–B27.	Ecuador	Pichincha	Reserva Orquideológica El Pahuma (00° 01′ 39.3″ N, 78° 37′ 55.5″ O, 2700 m), cantón Quito, provincia de Pichincha, República de Ecuador	00° 01′ 39.3″ N	78° 37′ 55.5″ O	2700	1	-0.000882	-78.625806	Yes	VU	No	No
515	Anura	Craugastoridae	Pristimantis	Pristimantis sirnigeli	2010	Yánez-Muñoz, M. H., P. Meza-Ramos, D. F. Cisneros-Heredia, and J. P. Reyes-Puig. 2011 "2010". Descripción de tres nuevas especies de ranas del género Pristimantis (Anura: Terrarana: Strabomantidae) de los bosques nublados del Distrito Metropolitano de Quito, Ecuador. Avances en Ciencias e Ingeníerias. Sección B. Quito 2 (3): B16–B27.	Ecuador	Pichincha	Cordillera de Saloya, antigua vía Quito-Santo Domingo (00° 19′ 02.0″S, 78° 41′ 12.7″ O, 3050 m), cantón Quito, provincia de Pichincha, República de Ecuador	00° 19′ 02.0″S	78° 41′ 12.7″ O	3050	0	-0.317222	-78.686861	Yes	EN	No	No
516	Anura	Craugastoridae	Pristimantis	Pristimantis yumbo	2010	Yánez-Muñoz, M. H., P. Meza-Ramos, D. F. Cisneros-Heredia, and J. P. Reyes-Puig. 2011 "2010". Descripción de tres nuevas especies de ranas del género Pristimantis (Anura: Terrarana: Strabomantidae) de los bosques nublados del Distrito Metropolitano de Quito, Ecuador. Avances en Ciencias e Ingeníerias. Sección B. Quito 2 (3): B16–B27.	Ecuador	Pichincha	Bosque Protector Tandacato (00°14′ 20.6″ S, 78°40′ 07.8″O, 2940m), cantón Quito, provincia de Pichincha, República de Ecuador	00°14′ 20.6″ S	78°40′ 07.8″O	2940	0	-0.239056	-78.668833	Yes	EN	No	No
517	Anura	Craugastoridae	Pristimantis	Pristimantis bambu	2011	Arteaga-Navarro, A. F., and J. M. Guayasamin. 2011. A new frog of the genus Pristimantis (Amphibia: Strabomantidae) from the high Andes of southeastern Ecuador, discovered using morphological and molecular data. Zootaxa 2876: 17–29.	Ecuador	Cañar	La Libertad, Reserva Mazar (02.54804 S, 78.69741 W; 2976 m.a.s.l.), Cantón Azogues, Provincia Cañar, Ecuador; airline distance from Rivera is 6.6 km	02.54804 S	78.69741 W	2976	0	-2.54804	-78.69741	Yes	EN	No	Yes
518	Anura	Hylidae	Osteocephalus	Osteocephalus duellmani	2011	Jungfer, K.-H. 2011. A new tree frog of the genus Osteocephalus from high altitudes in the Cordillera del Cóndor, Ecuador (Amphibia: Anura: Hylidae). Herpetological Journal. London 21: 247–253.	Ecuador	Morona Santiago	Cordillera del Cóndor, Río Piuntza, Provincia Morona-Santiago	3° 25′ S	78° 27′ W	1910	1	-3.476022	-78.4145	Yes	DD	Yes	Yes
519	Anura	Bufonidae	Osornophryne	Osornophryne simpsoni	2011	Páez-Moscoso, D. J., J. M. Guayasamin, and M. H. Yánez-Muñoz. 2011. A new species of Andean toad (Bufonidae, Osornophryne) discovered using molecular and morphological data, with a taxonomic key for the genus. ZooKeys 108: 73–97.	Ecuador	Pastaza	near San Rafael-Chontayacu (1°16′ 34.61″ S, 78° 4′ 21.14″ W, 2266 m.a.s.l.), Reserve Ankaku-Zona, Río Challuwayacu, Provincia de Pastaza, Ecuador	1°16′ 34.61″ S	78° 4′ 21.14″ W	2266	0	-1.276281	-78.072539	Yes	EN	No	No
520	Anura	Craugastoridae	Pristimantis	Pristimantis rufoviridis	2011	Valencia, J. H., M. H. Yánez-Muñoz, R. Betancourt-Yépez, A. Terán-Valdez, and J. M. Guayasamin. 2011 "2010". Una llamativa nueva especie de Pristimantis (Anura: Terrana: Strabomantidae) de las estribaciones noroccidentales de los Andes de Ecuador. Avances en Ciencias e Ingeníerias. Sección B. Quito 2 (3): B41–B45.	Ecuador	Imbabura	Urbina (00° 44′ 45.1″ N, 78° 18′ 02.9″ W, 1874 m), provincia de Imbabura, Ecuador	00° 44′ 45.1″ N	78° 18′ 02.9″ W	1874	0	0.745861	-78.300806	Yes	EN	No	No
521	Anura	Dendrobatidae	Excidobates	Excidobates condor	2012	Almendáriz C., A., S. R. Ron, and J. Brito-M. 2012. Una especie nueva de rana venenosa de altura del género Excidobates (Dendrobatoidea: Dendrobatidae) de la Cordillera del Cóndor. Papéis Avulsos de Zoologia. São Paulo 52 (32): 387–399.	Ecuador	Zamora Chinchipe	Loma Paquisha Alto (78° 30′ 3.13″ O, 03° 54′ 49.7″ S, 1800 msnm), Cantón Paquisha, Provincia de Zamora Chinchipe, Ecuador	03° 54′ 49.7″ S	78° 30′ 3.13″ O	1800	0	-3.913806	-78.500869	Yes	EN	No	No
522	Anura	Hylidae	Hyloscirtus	Hyloscirtus criptico	2012	Coloma, L. A., S. Carvajal-Endara, J. F. Dueñas, A. Paredes-Recalde, M. A. Morales-Mite, D. Almeida-Reinoso, E. E. Tapia, C. R. Hutter, E. Toral-Contreras, and J. M. Guayasamin. 2012. Molecular phylogenetics of stream treefrogs of the Hyloscirtus larinopygion group (Anura: Hylidae), and description of two new species from Ecuador. Zootaxa 3364: 1–78.	Ecuador	Imbabura	a cascading stream on the borderline between Reserva Cotacachi-Cayapas and private land owned by Manuel Quinchiguango, at Recinto San Antonio, Cuellaje, Provincia Imbabura	0° 28′ 23.772″ N	78° 34′ 12.756″ W	2794	0	0.47327	-78.570211	Yes	EN	No	No
523	Anura	Hylidae	Hyloscirtus	Hyloscirtus princecharlesi	2012	Coloma, L. A., S. Carvajal-Endara, J. F. Dueñas, A. Paredes-Recalde, M. A. Morales-Mite, D. Almeida-Reinoso, E. E. Tapia, C. R. Hutter, E. Toral-Contreras, and J. M. Guayasamin. 2012. Molecular phylogenetics of stream treefrogs of the Hyloscirtus larinopygion group (Anura: Hylidae), and description of two new species from Ecuador. Zootaxa 3364: 1–78.	Ecuador	Imbabura	a cascading stream on the border between Reserva Cotacachi-Cayapas and a private land owned by Manuel Quinchiguango, at Recinto San Antonio (ca. Cuellaje), Provincia Imbabura	0° 28′ 23.772″ N	78° 34′ 12.756″ W	2794	0	0.47327	-78.57021	Yes	CR	No	Yes
524	Anura	Centrolenidae	Nymphargus	Nymphargus lasgralarias	2012	Hutter, C. R., and J. M. Guayasamin. 2012. A new cryptic species of glassfrog (Centrolenidae: Nymphargus) from Reserva Las Gralarias Ecuador. Zootaxa 3257: 1–21.	Ecuador	Pichincha	Five Frog Creek' (0° 01.870′ S, 78° 42.358′ W; 2150 m) at Reserva Las Gralarias, Pichincha province, Ecuador	0° 01.870′ S	78° 42.358′ W	2150	0	-0.031167	-78.705967	Yes	EN	No	No
525	Anura	Bufonidae	Rhaebo	Rhaebo ecuadorensis	2012	Mueses-Cisneros, J. J., D. F. Cisneros-Heredia, and R. W. McDiarmid. 2012. A new Amazonian species of Rhaebo (Anura: Bufonidae) with comments on Rhaebo glaberrimus (Gunther, 1869) and Rhaebo guttatus (Schneider, 1799). Zootaxa 3447: 22–40.	Ecuador	Orellana	km 38 at YPF–Maxus road, Parque Nacional Yasuní, Provincia de Orellana, Ecuador ..., 00° 40′ 16.7″S, 77° 24′ 01.8″W, 250 m"	00° 40′ 16.7″S	77° 24′ 01.8″W	250	0	-0.653591	-76.45359	No	LC	No	No
526	Anura	Craugastoridae	Pristimantis	Pristimantis matidiktyo	2012	Ortega-Andrade, H. M., and J. H. Valencia. 2012. A new species of the Pristimantis frater group (Anura: Strabomantidae) from the eastern evergreen lowland forests Of Ecuador. Herpetologica 68: 244–255.	Ecuador	Pastaza	Juyuintza, 2.11° S, 76.19° W, 200-m elevation, Pastaza province, Republic of Ecuador	2.11° S	76.19° W	200	1	-2.11	-76.19	Yes	LC	No	No
527	Anura	Craugastoridae	Pristimantis	Pristimantis bellae	2012	Reyes-Puig, J. P., and M. H. Yánez-Muñoz. 2012. Una nueva especie de Pristimantis (Anura: Craugastoridae) del corredor ecológico Llangantes-Sangay, Andes de Ecuador. Papéis Avulsos de Zoologia. São Paulo 52: 81–91.	Ecuador	Tungurahua	Bosque Protector Bosque Cerro Candelaria (01° 27′ 5.9″ S, 78° 18′ 29.6″ W, 2.000 m), parroquia Río Verde, cantón Baños, provincia de Tungurahua, República del Ecuador	01° 27′ 5.9″ S	78° 18′ 29.6″ W	2000	1	-1.451639	-78.308222	Yes	EN	No	No
528	Anura	Hylidae	Osteocephalus	Osteocephalus cannatellai	2012	Ron, S. R., P. J. Venegas, E. Toral, M. Read, D. A. Ortiz, and A. L. Manzano. 2012. Systematics of the Osteocephalus buckleyi species complex (Anura, Hylidae) from Ecuador and Peru. ZooKeys 229: 1–52.	Ecuador	Pastaza	Provincia Pastaza, Cantón Santa Clara, Río Pucayacu, in the vicinities of the Zanjarajuno Reserve	1.3578° S	77.8477° W	940	0	-1.3578	-77.8477	No	LC	No	No
529	Anura	Craugastoridae	Pristimantis	Pristimantis mindo	2013	Arteaga-Navarro, A. F., M. R. Bustamante, and J. M. Guayasamin. 2013. The Amphibians and Reptiles of Mindo. Life in the Cloudforest. Serie de Publicaciones Científicas, Universidad Tecnológica Indoamérica. Publicación no. 1. The Amphibians and Reptiles of Mindo. Life in the Cloudforest. Serie de Publicaciones Científicas, Universidad Tecnológica Indoamérica. Publicación no. 1 : 1–257.	Ecuador	Pichincha	Mindo (00.02470 S, 78.75909 W; 1794 m), Cantón San Miguel de los Bancos, Provincia Pichincha, Ecuador	00.02470 S	78.75909 W	1794	0	-0.0247	-78.75909	Yes	EN	No	No
530	Anura	Craugastoridae	Pristimantis	Pristimantis almendariz	2013	Brito-M., J., and G. Pozo-Zamora. 2013. Una nueva especie de rana terrestre del género Pristimantis (Amphibia: Craugastoridae), de la Cordillera de Kutukú, Ecuador. Papéis Avulsos de Zoologia. São Paulo 53: 315‑325.	Ecuador	Morona Santiago	Yapit (antiguo camino Shuar Logroño–Yaupi), Bosque Protector Kutukú-Shaimi (78° 04′ 41.2″ W; 02° 43′ 31.9″ S, 1820 m), parroquia Shimpis, cantón Logroño, provincia de Morona Santiago, República del Ecuador	02° 43′ 31.9″ S	78° 04′ 41.2″ W	1820	0	-2.725528	-78.078111	Yes	CR	Yes	Yes
531	Anura	Hylidae	Trachycephalus	Trachycephalus cunauaru	2013	Gordo, M., L. F. Toledo, P. Suárez, R. A. Kawashita-Ribeiro, R. W. Ávila, D. H. Morais, and I. Nunes. 2013. A new species of Milk Frog of the genus Trachycephalus Tschudi (Anura, Hylidae) from the Amazonian rainforest. Herpetologica 69: 466–479.	Brazil	Amazonas	Purus River, Boca do Tapaua´ River, Municipality of Canutama, Amazonas State	05°41′59.9″S	64°24′55.3″W	65	0	-5.699972	-64.415361	No	LC	No	No
532	Anura	Centrolenidae	Nymphargus	Nymphargus sucre	2013	Guayasamin, J. M. 2013. A new yellow species of glassfrog (Centrolenidae: Nymphargus) from the Amazonian slopes of the Ecuadorian Andes . Zootaxa 3651: 193-200.	Ecuador	Morona Santiago	from creek on the Plan de Milagro–Gualaceo road (3.0077°S, 78.53318°W; 2159 m), Provincia Morona Santiago, Ecuador	3.0077°S	78.53318°W	2159	0	-3.0077	-78.53318	Yes	CR	Yes	Yes
533	Anura	Craugastoridae	Pristimantis	Pristimantis mazar	2013	Guayasamin, J. M., and A. F. Arteaga-Navarro. 2013. A new species of the Pristimantis orestes group (Amphibia: Strabomantidae) from the high Andes of Ecuador, Reserva Mazar. Zootaxa 3616: 345–356.	Ecuador	Cañar	La Libertad, Reserva Mazar (02.546589° S, 78.698375° W; 2895 m.a.s.l.), Cantón Azogues, Provincia Cañar, Ecuador; airline distance from Rivera is 6.6 km	02.546589° S	78.698375° W	2895	0	-2.546589	-78.698375	Yes	EN	No	Yes
534	Anura	Craugastoridae	Phyllonastes	Phyllonastes personinus	2013	Harvey, M. B., A. Almendáriz C., J. Brito-M., and D. Batallas-Revelo. 2013. A new species of Noblella (Anura: Craugastoridae) from the Amazonian slopes of the Ecuadorian Andes with comments on Noblella lochites (Lynch). Zootaxa 3635: 1–14.	Ecuador	Morona Santiago	from forest at the Sardinayacu Lake Complex (Cantón Morona, Parroquia Sinaí), Morona Santiago, Ecuador, 2° 03’ 48.4” S, 78° 14’ 11.3” W, 1916 m	2° 03’ 48.4” S	78° 14’ 11.3” W	1916	0	-2.063444	-78.236472	Yes	EN	No	No
535	Anura	Craugastoridae	Pristimantis	Pristimantis farisorum	2013	Mueses-Cisneros, J. J., I. V. Perdomo-Castillo, and B. Cepeda-Quilindo. 2013. A new species of the genus Pristimantis (Anura: Craugastoridae) from southwestern Colombia. Herpetotropicos. Mérida, Venezuela : 37-45.	Colombia	Nariño	COLOMBIA, Departamento de Nariño, Municipio de Pasto, corregimiento El Encano, Vereda El Socorro, Reserva Natural Privada Castelví (01º 10’ 40.5” N 77º 08’ 52.1” W), 3074m	01º 10’ 40.5” N	77º 08’ 52.1” W	3074	0	1.177917	-77.147806	No	NT	No	No
536	Anura	Hylidae	Dendropsophus	Dendropsophus shiwiarum	2013	Ortega-Andrade, H. M., and S. R. Ron. 2013. A new species of small tree frog, genus Dendropsophus (Anura: Hylidae) from the eastern Amazon lowlands of Ecuador. Zootaxa 3652: 163–178.	Ecuador	Pastaza	Kurintza, Pastaza province	2.060° S	76.780° W	354	0	-2.06	-76.78	No	LC	No	No
537	Anura	Craugastoridae	Pristimantis	Pristimantis ardyae	2013	Reyes-Puig, M. M., J. P. Reyes-Puig, and M. H. Yánez-Muñoz. 2013. Ranas terrestres del género Pristimantis (Anura: Craugastoridae) de la Reserva Ecológica Río Zúñag, Tungurahua, Ecuador: Lista anotada y descripción de una especie nueva. Avances en Ciencias e Ingeníerias. Sección B. Quito 5(2): B5–B13.	Ecuador	Tungurahua	en la Reserva Ecológica Río Zúñag, Fundación Ecominga (01° 22’ 31.3” S, 78° 09’ 43.5” O, 2200 m), parroquia Río Negro, cantón Baños, provincia de Tungurahua, República del Ecuador	01° 22’ 31.3” S	78° 09’ 43.5” O	2200	1	-1.349106	-78.168501	Yes	VU	No	Yes
538	Anura	Craugastoridae	Pristimantis	Pristimantis carlosceroni	2013	Valencia, J. H., P. Bejarano-Muñoz, and M. H. Yánez-Muñoz. 2013. Una nueva especie de rana Pristimantis verde (Anura: Craugastoridae) de los bosques andinos del Distrito Metropolitano de Quito, Ecuador. Herpetotropicos. Mérida, Venezuela 9: 25–35.	Ecuador	Pichincha	en los alrededores de la Cascada Chaupiurco (0°02’35.7”S, 78°36’23.5”W, 3402 m de elevación), parroquia de Nono, Distrito Metropolitano de Quito, provincia de Pichincha, República del Ecuador	0°02’35.7”S	78°36’23.5”W	3402	1	-0.016082	-78.605153	Yes	EN	No	Yes
539	Anura	Hylidae	Hyloscirtus	Hyloscirtus condor	2014	Almendáriz C., A., J. Brito-M., D. Batallas-Revelo, and S. R. Ron. 2014. Una especie nueva de rana arbórea del género Hyloscirtus (Amphibia: Anura: Hylidae) de la Cordillera del Cóndor. Papéis Avulsos de Zoologia. São Paulo 54: 33‑49.	Ecuador	Zamora Chinchipe	una quebrada adyacente al campamento de avanzada N° 2 y que corresponde a la formación vegetal Bosque siempreverde montano sobre mesetas de arenisca de la Cordillera del Cóndor (Ministerio del Ambiente, 2012), Cantón Nangaritza, Parroquia Nuevo Paraíso, Reserva Biológica Cerro Plateado, Zamora Chinchipe	04° 36’ 15.9”	78° 49’ 16.4” W	2317	0	-4.604417	-78.821222	Yes	EN	No	No
540	Anura	Craugastoridae	Pristimantis	Pristimantis latericius	2014	Batallas-Revelo, D., and J. Brito-M. 2014. Nueva especie de rana del género Pristimantis del grupo lacrimosus (Amphibia: Craugastoridae) del Parque Nacional Sangay, ecuador. Papéis Avulsos de Zoologia. São Paulo 54: 51–62.	Ecuador	Morona Santiago	Tinguichaca, Parque Nacional Sangay (78° 26’ 42.14” O, 02° 13’ 48.72” S, 2750 m), parroquia Zuñac, cantón Morona, provincia de Morona Santiago, República del Ecuador	02° 13’ 48.72” S	78° 26’ 42.14” O	2750	0	-2.2302	-78.445039	Yes	EN	No	Yes
541	Anura	Craugastoridae	Pristimantis	Pristimantis paquishae	2014	Brito-M., J., D. Batallas-Revelo, and D. Velalcázar. 2014. Nueva especie de rana terrestre del género Pristimantis (Amphibia: Craugastoridae), meseta de la Cordillera del Cóndor. Papéis Avulsos de Zoologia. São Paulo 54: 435–446.	Ecuador	Zamora Chinchipe	Paquisha Alto (78°28’54.1”W; 03°54’05.1”S, 2300 m), parroquia Paquisha, cantón Paquisha, provincia de Zamora Chinchipe, República del Ecuador	03°54’05.1”S	78°28’54.1”W	2300	0	-3.901417	-78.481694	Yes	CR	Yes	Yes
542	Anura	Hylidae	Boana	Boana alfaroi	2014	Caminer, M. A., and S. R. Ron. 2014. Systematics of treefrogs of the Hypsiboas calcaratus and Hypsiboas fasciatus species complex (Anura, Hylidae) with the description of four new species. ZooKeys 370: 1–68	Ecuador	Orellana	Provincia Orellana, Parque Nacional Yasuní, 1 km from Northern Production Facilities (NPF) oil camp	0.6893°S	76.4290°W	238	0	-0.6893	-76.429	No	LC	No	No
543	Anura	Hylidae	Boana	Boana almendarizae	2014	Caminer, M. A., and S. R. Ron. 2014. Systematics of treefrogs of the Hypsiboas calcaratus and Hypsiboas fasciatus species complex (Anura, Hylidae) with the description of four new species. ZooKeys 370: 1–68	Ecuador	Morona Santiago	Provincia Morona Santiago, General Leonidas Plaza, 'Limón', on the road to Gualaceo	2.9796°S	78.4415°W	1237	0	-2.9796	-78.4415	Yes	NT	No	No
544	Anura	Hylidae	Boana	Boana maculateralis	2014	Caminer, M. A., and S. R. Ron. 2014. Systematics of treefrogs of the Hypsiboas calcaratus and Hypsiboas fasciatus species complex (Anura, Hylidae) with the description of four new species. ZooKeys 370: 1–68	Ecuador	Napo	Provincia Napo, Comunidad Santa Rosa	1.02337°S	77.48359°W	354	0	-1.02337	-77.48359	No	LC	No	No
545	Anura	Hylidae	Boana	Boana tetete	2014	Caminer, M. A., and S. R. Ron. 2014. Systematics of treefrogs of the Hypsiboas calcaratus and Hypsiboas fasciatus species complex (Anura, Hylidae) with the description of four new species. ZooKeys 370: 1–68	Ecuador	Napo	Provincia Napo, Comunidad Santa Rosa, road to Tena	1.0214°S	77.4782°W	344	0	-1.0214	-77.4782	No	LC	No	No
546	Anura	Craugastoridae	Pristimantis	Pristimantis miktos	2014	Ortega-Andrade, H. M., and P. J. Venegas. 2014. A new synonym for Pristimantis luscombei (Duellman and Mendelson 1995) and the description of a new species of Pristimantis from the upper Amazon basin (Amphibia: Craugastoridae). Zootaxa 3895: 31–57.	Ecuador	Pastaza	Juyuintza, S2.110, W76.190, 200 m altitude	S2.110	W76.190	200	0	-2.11	-76.19	No	LC	No	No
547	Anura	Craugastoridae	Pristimantis	Pristimantis marcoreyesi	2014	Reyes-Puig, J. P., C. Reyes-Puig, S. M. Rámírez-Jaramillo, M. B. Pérez-L., and M. H. Yánez-Muñoz. 2014. Tres nuevas especies de ranas terrestres Pristimantis (Anura: Craugastoridae) de la cuenca alta del Río Pastaza, Ecuador/Three new species of terrestrial frogs Pristimantis (Anura: Craugastoridae) from the upper basin of the Pastaza River, Ecuador. Avances en Ciencias e Ingeníerias. Sección B. …	Ecuador	Tungurahua	Río Alisal (1° 15′ 32.70″ S, 78° 24′ 29.43″ W, 3131 m), parroquia El Triunfo, cantón Patate, provincia de Tungurahua, República del Ecuador	1° 15′ 32.70″ S	78° 24′ 29.43″ W	3131	0	-1.259083	-78.408111	Yes	EN	No	Yes
548	Anura	Craugastoridae	Pristimantis	Pristimantis punzan	2014	Reyes-Puig, J. P., C. Reyes-Puig, S. M. Rámírez-Jaramillo, M. B. Pérez-L., and M. H. Yánez-Muñoz. 2014. Tres nuevas especies de ranas terrestres Pristimantis (Anura: Craugastoridae) de la cuenca alta del Río Pastaza, Ecuador/Three new species of terrestrial frogs Pristimantis (Anura: Craugastoridae) from the upper basin of the Pastaza River, Ecuador. Avances en Ciencias e Ingeníerias. Sección B. …	Ecuador	Tungurahua	vertientes orientales del volcán Tungurahua, San Antonio de Punzan, Río Pucayacu (1° 26′ 17.15″ S, 78° 25′ 0.53″ W, 2500 m de elevación), Cantón Baños, provincia de Tungurahua, República del Ecuador	1° 26′ 17.15″ S	78° 25′ 0.53″ W	2500	0	-1.438097	-78.416814	Yes	CR	No	Yes
549	Anura	Craugastoridae	Pristimantis	Pristimantis puruscafeum	2014	Reyes-Puig, J. P., C. Reyes-Puig, S. M. Rámírez-Jaramillo, M. B. Pérez-L., and M. H. Yánez-Muñoz. 2014. Tres nuevas especies de ranas terrestres Pristimantis (Anura: Craugastoridae) de la cuenca alta del Río Pastaza, Ecuador/Three new species of terrestrial frogs Pristimantis (Anura: Craugastoridae) from the upper basin of the Pastaza River, Ecuador. Avances en Ciencias e Ingeníerias. Sección B. …	Ecuador	Tungurahua	Bosque Protector Cerro La Candelaria (1° 26′ 23.91″ S, 78° 17′ 59.45″ W, 3100 m de elevación) parroguia Río Verde, cantón Baños, provincia de Tungurahua, República del Ecuador	1° 26′ 23.91″ S	78° 17′ 59.45″ W	3100	0	-1.439975	-78.299847	Yes	VU	Yes	Yes
550	Anura	Craugastoridae	Pristimantis	Pristimantis munozi	2014	Rojas-Runjaic, F. J. M., A. J. Delgado C., and J. M. Guayasamin. 2014. A new rainfrog of the Pristimantis myersi Group (Amphibia, Craugastoridae) from Volcán Pichincha, Ecuador. Zootaxa 3780: 36–50.	Ecuador	Pichincha	Reserva Verdecocha, Province of Pichincha, Ecuador (0° 5′ 46.9″ S, 78° 36′ 15.3″ W; elevation 2851 m)	0° 5′ 46.9″ S	78° 36′ 15.3″ W	2851	0	-0.096361	-78.60425	Yes	DD	No	Yes
551	Anura	Centrolenidae	Centrolene	Centrolene charapita	2014	Twomey, E. M., J. R. J. Delia, and S. Castroviejo-Fisher. 2014. A review of northern Peruvian glassfrogs (Centrolenidae), with the description of four new remarkable species. Zootaxa 3851: 1–87	Peru	Amazonas	near the village of La Oliva past the village of Muyo (a larger village roughly 49 km N from Bagua), Amazonas, Peru (5° 18′ 3.86″ S, 78° 23′ 44.57″ W, 682 m)	5° 18′ 3.86″ S	78° 23′ 44.57″ W	682	0	-5.301072	-78.395714	No	EN	No	No
552	Anura	Craugastoridae	Pristimantis	Pristimantis gualacenio	2014	Urgilés, V. L., J. C. Sánchez-Nivicela, C. Nieves, and M. H. Yánez-Muñoz. 2014. Terrestrial frogs in southern Andean ecosystems of Ecuador I: Two new species of Pristimantis (Anura: Craugastoridae) of the eastern versant/Ranas terrestres en los ecosistemas surandinos de Ecuador I: Dos nuevas especies de Pristimantis (Anura: Craugastoridae) de la ladera oriental. Avances en Ciencias e Ingeníerias.…	Ecuador	Morona Santiago	el Área Ecológica de Conservación Municipal Tinajillas–Río Gualaceño (3° 01’13.8”S, 78° 32’51.”W, 3200 m de elevación.), parroquia General Leonidas Plaza, cantón Limón–Indanza, provincia de Morona-Santiago, República del Ecuador	3° 01’13.8”S	78° 32’51.”W	3200	1	-3.0205	-78.5475	Yes	EN	No	No
553	Anura	Craugastoridae	Pristimantis	Pristimantis tinajillas	2014	Urgilés, V. L., J. C. Sánchez-Nivicela, C. Nieves, and M. H. Yánez-Muñoz. 2014. Terrestrial frogs in southern Andean ecosystems of Ecuador I: Two new species of Pristimantis (Anura: Craugastoridae) of the eastern versant/Ranas terrestres en los ecosistemas surandinos de Ecuador I: Dos nuevas especies de Pristimantis (Anura: Craugastoridae) de la ladera oriental. Avances en Ciencias e Ingeníerias.…	Ecuador	Morona Santiago	el Área Ecológica de Conservación Municipal Tinajillas – Rio Gualacenio (03◦ 01’13.8”S, 78◦ 32’51.9”W, 2550 m de elevación), parroquia General Leonidas Plaza, cantón Limón–Indanza, provincia de Morona Santiago, República del Ecuado	03◦ 01’13.8”S	78◦ 32’51.9”W	2550	1	-3.0205	-78.54775	Yes	VU	No	Yes
554	Anura	Craugastoridae	Pristimantis	Pristimantis roni	2014	Yánez-Muñoz, M. H., P. Bejarano-Muñoz, J. Brito-M., and D. Batallas-Revelo. 2014. Ranas terrestres de los Andes Surorientales de Ecuador II: Una nueva especie de Pristimantis verde espinosa de los bosques montanos del Parque Nacional Sangay (Anura: Craugastoridae). Avances en Ciencias e Ingeníerias. Sección B. Quito 6: 63–77.	Ecuador	Morona Santiago	Loma Cormorán (02° 14′ 07.1″ S, 78° 12′ 41.9″ O, 1900 m), complejo lacustre Sardinayacu, Parque Nacional Sangay, parroquia Sinaí, canton Morona, provincia de Morona-Santiago, República del Ecuador	02° 04′ 07.1″ S	78° 12′ 41.9″ O	1900	0	-2.068639	-78.211639	Yes	EN	No	No
555	Anura	Hylidae	Hyloscirtus	Hyloscirtus mashpi	2015	Guayasamin, J. M., M. Rivera-Correa, A. F. Arteaga-Navarro, J. Culebras, L. Bustamante, R. A. Pyron, N. Peñafiel, C. Morochz, and C. R. Hutter. 2015. Molecular phylogeny of stream treefrogs (Hylidae: Hyloscirtus bogotensis Group), with a new species from the Andes of Ecuador. Neotropical Biodiversity 1: 2–21	Ecuador	Pichincha	Reserva de Biodiversidad Mashpi, Riachuelo Laguna, Pichincha province	0.1631° N	78.8678° W	1022	0	0.1631	-78.8678	Yes	EN	No	No
556	Anura	Craugastoridae	Pristimantis	Pristimantis mutabilis	2015	Guayasamin, J. M., T. Krynak, K. L. Krynak, J. Culebras, and C. R. Hutter. 2015. Phenotypic plasticity raises questions for taxonomically important traits: a remarkable new Andean rainfrog (Pristimantis) with the ability to change skin texture. Zoological Journal of the Linnean Society 173: 913–928.	Ecuador	Pichincha	Reserva Las Gralarias (00.00843° S, 78.7305° W; 2063 m.a.s.l.), Pichincha province, Ecuador	00.00843° S	78.7305° W	2063	0	-0.00843	-78.7305	Yes	EN	No	No
557	Anura	Craugastoridae	Pristimantis	Pristimantis cedros	2015	Hutter, C. R., and J. M. Guayasamin. 2015. Cryptic diversity concealed in the Andean cloud forests: two new species of rainfrogs (Pristimantis) uncovered by molecular and bioacoustic data. Neotropical Biodiversity 1: 35–59.	Ecuador	Imbabura	Reserva Los Cedros (0.31943°N, 78.785°W, 1880 m), Provincia de Imbabura, Ecuador	0.31943°N	78.785°W	1880	0	0.31943	-78.785	Yes	EN	No	No
558	Anura	Craugastoridae	Pristimantis	Pristimantis pahuma	2015	Hutter, C. R., and J. M. Guayasamin. 2015. Cryptic diversity concealed in the Andean cloud forests: two new species of rainfrogs (Pristimantis) uncovered by molecular and bioacoustic data. Neotropical Biodiversity 1: 35–59.	Ecuador	Pichincha	Reserva Las Gralarias (Tunnel Trail: 0.02961 S, 78.70462 W, 2235 m), Provincia de Pichincha, Ecuador	0.02961 S	78.70462 W	2235	0	-0.02961	-78.70462	Yes	EN	No	Yes
559	Anura	Craugastoridae	Pristimantis	Pristimantis enigmaticus	2015	Ortega-Andrade, H. M., O. R. Rojas-Soto, J. H. Valencia, A. Espinosa de los Monteros, J. J. Morrone, S. R. Ron, and D. C. Cannatella. 2015. Insights from integrative systematics reveal cryptic diversity in Pristimantis frogs (Anura: Craugastoridae) from the Upper Amazon Basin. PLoS (Public Library of Science) One 10(11): e0143392: 1–43.	Ecuador	Pastaza	6 km on road San Ramón−El Triunfo, Cooperativa La Mariscal Sucre, 500 m in the trail of Pukayacu river, S° 1.370, W° 77.860, 950 m elevation	S° 1.370	W° 77.860	950	0	-1.353299	-77.8645	No	LC	No	No
560	Anura	Craugastoridae	Pristimantis	Pristimantis limoncochensis	2015	Ortega-Andrade, H. M., O. R. Rojas-Soto, J. H. Valencia, A. Espinosa de los Monteros, J. J. Morrone, S. R. Ron, and D. C. Cannatella. 2015. Insights from integrative systematics reveal cryptic diversity in Pristimantis frogs (Anura: Craugastoridae) from the Upper Amazon Basin. PLoS (Public Library of Science) One 10(11): e0143392: 1–43.	Ecuador	Sucumbíos	Bosque Protector Pañacocha, S°0.427, W°76.05, 250 m elevation, . . . Sucumbíos Province, Ecuador	S°0.427	W°76.05	250	0	-0.427	-76.05	No	NT	No	No
561	Anura	Craugastoridae	Pristimantis	Pristimantis omeviridis	2015	Ortega-Andrade, H. M., O. R. Rojas-Soto, J. H. Valencia, A. Espinosa de los Monteros, J. J. Morrone, S. R. Ron, and D. C. Cannatella. 2015. Insights from integrative systematics reveal cryptic diversity in Pristimantis frogs (Anura: Craugastoridae) from the Upper Amazon Basin. PLoS (Public Library of Science) One 10(11): e0143392: 1–43.	Ecuador	Orellana	Tambococha, N° 0.97839, W°75.4256, 177 m elevation	N° 0.97839	W°75.4256	177	0	-0.97839	-75.4256	No	LC	No	No
562	Anura	Craugastoridae	Pristimantis	Pristimantis pinchaque	2015	Reyes-Puig, J. P., C. Reyes-Puig, M. B. Pérez-L., and M. H. Yánez-Muñoz. 2015. Dos nuevas especies de ranas Pristimantis (Craugastoridae) de la cordillera de los Sacha Llanganatis, vertiente oriental de los Andes de Ecuador. Avances en Ciencias e Ingeníerias. Sección B. Quito 7: 61–74.	Ecuador	Tungurahua	Reserva Ecológica Río Zuñag, área de amortiguamiento del Parque Nacional Llanganates (01°22′ 31,3” S, 078° 09′ 43,5” W, 1600 m), parroquia Río Negro, cantón Baños de Agua Santa, provincia de Tungurahua,República del Ecuador	01°22′ 31,3” S	078° 09′ 43,5” W	1600	0	-1.375361	-78.162083	Yes	VU	Yes	Yes
563	Anura	Craugastoridae	Pristimantis	Pristimantis sacharuna	2015	Reyes-Puig, J. P., C. Reyes-Puig, M. B. Pérez-L., and M. H. Yánez-Muñoz. 2015. Dos nuevas especies de ranas Pristimantis (Craugastoridae) de la cordillera de los Sacha Llanganatis, vertiente oriental de los Andes de Ecuador. Avances en Ciencias e Ingeníerias. Sección B. Quito 7: 61–74.	Ecuador	Tungurahua	Reserva Ecológica Río Zuñag (01° 22′ 31,3” S 078° 09′ 43,5” O, 2200 m), parroquia Río Negro, cantón Baños de Agua Santa, provincia de Tungurahua, República del Ecuador	01° 22′ 31,3” S	078° 09′ 43,5” O	2200	1	-1.349106	-78.168501	Yes	VU	No	Yes
564	Anura	Craugastoridae	Pristimantis	Pristimantis pichincha	2015	Yánez-Muñoz, M. H., C. Reyes-Puig, P. Bejarano-Muñoz, and S. R. Ron. 2015. Otra nueva especie de rana Pristimantis (Anura: Terrarana) de las estribaciones occidentales del Volcán Pichincha, Ecuador. Avances en Ciencias e Ingeníerias. Sección B. Quito 7: 52–60.	Ecuador	Pichincha	Reserva Biológica Yanacocha (0◦06’14.0” S, 78◦35’06.0” O, 3200 m) . . . , cantón Quito, provincia de Pichincha, República de Ecuador	0◦06’14.0” S	78◦35’06.0” O	3200	0	-0.103889	-78.585	Yes	EN	No	No
565	Anura	Craugastoridae	Pristimantis	Pristimantis buenaventura	2016	Arteaga-Navarro, A. F., R. A. Pyron, N. Peñafiel, P. Romero-Barreto, J. Culebras, L. Bustamante, M. H. Yánez-Muñoz, and J. M. Guayasamin. 2016. Comparative phylogeography reveals cryptic diversity and repeated patterns of cladogenesis for amphibians and reptiles in northwestern Ecuador. PLoS (Public Library of Science) One 11(4: e0151746): 1–40.	Ecuador	El Oro	California (03.36799 S 79.73551W; 225 m), El Oro province, Ecuador	03.36799 S	79.73551W	225	0	-3.36799	-79.73551	Yes	EN	No	No
566	Anura	Craugastoridae	Pristimantis	Pristimantis nietoi	2016	Arteaga-Navarro, A. F., R. A. Pyron, N. Peñafiel, P. Romero-Barreto, J. Culebras, L. Bustamante, M. H. Yánez-Muñoz, and J. M. Guayasamin. 2016. Comparative phylogeography reveals cryptic diversity and repeated patterns of cladogenesis for amphibians and reptiles in northwestern Ecuador. PLoS (Public Library of Science) One 11(4: e0151746): 1–40.	Ecuador	Esmeraldas	Reserva Itapoa (00.51307 N 79.13401 W; 321 m), Esmeraldas province, Ecuador	00.51307 N	79.13401 W	321	0	0.51307	-79.13401	Yes	EN	No	No
567	Anura	Craugastoridae	Pristimantis	Pristimantis tinguichaca	2016	Brito-M., J., R. Ojala-Barbour, D. Batallas-Revelo, and A. Almendáriz C. 2016. A new species of Pristimantis (Amphibia: Strabomantidae) from the cloud forest of Sangay National Park, Ecuador. Journal of Herpetology 50: 337–344.	Ecuador	Morona Santiago	Tinguichaca, Sangay National Park (78°25′29.0″W, 02°12′49.80″S), Zuñac, Morona, Morona Santiago Province, Ecuador, elevation 2,830 m	02°12′49.80″S	78°25′29.0″W	2830	0	-2.213833	-78.424722	Yes	VU	No	No
568	Anura	Craugastoridae	Pristimantis	Pristimantis llanganati	2016	Navarrete, M. J., P. J. Venegas, and S. R. Ron. 2016. Two new species of frogs of the genus Pristimantis from Llanganates National Park in Ecuador with comments on the regional diversity of Ecuadorian Pristimantis (Anura, Craugastoridae). ZooKeys 593: 139–162.	Ecuador	Napo	Ecuador, Provincia Napo, Cantón Tena, “La Cueva” at the confluence of the Mulatos and Langoa rivers (0.9663° S, 78.2224° W), 2483 m above the sea	0.9663° S	78.2224° W	2483	0	-0.9663	-78.2224	Yes	LC	No	No
569	Anura	Craugastoridae	Pristimantis	Pristimantis yanezi	2016	Navarrete, M. J., P. J. Venegas, and S. R. Ron. 2016. Two new species of frogs of the genus Pristimantis from Llanganates National Park in Ecuador with comments on the regional diversity of Ecuadorian Pristimantis (Anura, Craugastoridae). ZooKeys 593: 139–162.	Ecuador	Napo	Ecuador, Provincia Napo, Cantón Tena, on the road from Salcedo to Tena (1.0090°S, 78.1883°W), 2095 m	1.0090°S	78.1883°W	2095	0	-1.009	-78.1883	Yes	NT	No	No
570	Anura	Craugastoridae	Pristimantis	Pristimantis allpapuyu	2016	Yánez-Muñoz, M. H., J. C. Sánchez-Nivicela, and C. Reyes-Puig. 2016. Tres nuevas especies de ranas terrestres Pristimantis (Anura: Craugastoridae) de la Provincia de El Oro, Ecuador. Avances en Ciencias e Ingeníerias. Sección B. Quito 8: 5–25.	Ecuador	El Oro	sector La Enrramada (3.172231° S, 79.577292° W, 2917 m; . . . ), límite de la parroquia Tendales, cantón El Guabo, provincia de El Oro, República del Ecuador	3.172231° S	79.577292° W	2917	0	-3.172231	-79.577292	Yes	CR	Yes	Yes
571	Anura	Craugastoridae	Pristimantis	Pristimantis hampatusami	2016	Yánez-Muñoz, M. H., J. C. Sánchez-Nivicela, and C. Reyes-Puig. 2016. Tres nuevas especies de ranas terrestres Pristimantis (Anura: Craugastoridae) de la Provincia de El Oro, Ecuador. Avances en Ciencias e Ingeníerias. Sección B. Quito 8: 5–25.	Ecuador	El Oro	Reserva Biológica Buenaventura (03.813056° S, 79.758611° W, 900m; Fig. 6), parroquia Moromoro, cantón Piñas, provincia de El Oro, República del Ecuador	03.813056° S	79.758611° W	900	1	-3.651775	-79.747041	Yes	EN	No	No
572	Anura	Craugastoridae	Pristimantis	Pristimantis kuri	2016	Yánez-Muñoz, M. H., J. C. Sánchez-Nivicela, and C. Reyes-Puig. 2016. Tres nuevas especies de ranas terrestres Pristimantis (Anura: Craugastoridae) de la Provincia de El Oro, Ecuador. Avances en Ciencias e Ingeníerias. Sección B. Quito 8: 5–25.	Ecuador	El Oro	Cascadas de Manuel (3.20925°S, 79.726028°W, 800 m; . . . ), cantón El Guabo, provincia de El Oro, República del Ecuador	3.20925°S	79.726028°W	800	0	-3.20925	-79.726028	Yes	EN	No	No
573	Anura	Microhylidae	Chiasmocleis	Chiasmocleis parkeri	2017	Almendáriz C., A., J. Brito-M., D. Batallas-Revelo, J. Vaca-Guerrero, and S. R. Ron. 2017. Una especie nueva de rana del género Chiasmocleis (Microhylidae: Gastrophryninae) de la Cordillera del Cóndor, Ecuador. Papéis Avulsos de Zoologia. São Paulo 57: 119–136.	Ecuador	Zamora Chinchipe	Sachavaca-Naranjilla (03°43’55.64”S; 78°29’14.18”O, 1.395 msnm), Yantzaza, Los Encuentros, Zamora Chinchipe, Ecuador	03°43’55.64”S	78°29’14.18”O	1395	0	-3.732122	-78.487272	Yes	EN	No	No
574	Anura	Craugastoridae	Pristimantis	Pristimantis muranunka	2017	Brito-M., J., A. Almendáriz C., D. Batallas-Revelo, and S. R. Ron. 2017. Nueva especie de rana bromelícola del género Pristimantis (Amphibia: Craugastoridae), meseta de la Cordillera del Cóndor, Ecuador. Papéis Avulsos de Zoologia. São Paulo 57: 177–195.	Ecuador	Zamora Chinchipe	Cerro Plateado (04°34’43.89”S; 78°47’24.75”O, 2.300 m), parroquia Nuevo Paraíso, cantón Nangaritza, provincia de Zamora Chinchipe, República del Ecuador	04°34’43.89”S	78°47’24.75”O	2300	0	-4.578858	-78.790208	Yes	EN	No	Yes
575	Anura	Craugastoridae	Pristimantis	Pristimantis albujai	2017	Brito-M., J., D. Batallas-Revelo, and M. H. Yánez-Muñoz. 2017. Ranas terrestres Pristimantis (Anura: Craugastoridae) de los bosques montanos del río Upano, Ecuador: Lista anotada, patrones de diversidad y descripción de cuatro especies nuevas. Neotropical Biodiversity 3: 125–156.	Ecuador	Morona Santiago	en el río Sardinayacu (2º04′ 45.3″ S; 78º09′ 37.3″ W, 1400 m), Parque Nacional Sangay, parroquia Sinaí, cantón Morona, provincia de Morona Santiago, República del Ecuador	2º04′ 45.3″ S	78º09′ 37.3″ W	1400	0	-2.07925	-78.160361	Yes	EN	Yes	Yes
576	Anura	Craugastoridae	Pristimantis	Pristimantis churuwiai	2017	Brito-M., J., D. Batallas-Revelo, and M. H. Yánez-Muñoz. 2017. Ranas terrestres Pristimantis (Anura: Craugastoridae) de los bosques montanos del río Upano, Ecuador: Lista anotada, patrones de diversidad y descripción de cuatro especies nuevas. Neotropical Biodiversity 3: 125–156.	Ecuador	Morona Santiago	en el río Sardinayacu (2º04′ 45.3″ S; 78º09′ 37.3″ W, 1400 m), Parque Nacional Sangay, parroquia Sinaí, cantón Morona, provincia de Morona Santiago, República del Ecuador	2º04′ 45.3″ S	78º09′ 37.3″ W	1400	0	-2.07925	-78.160361	Yes	VU	No	No
577	Anura	Craugastoridae	Pristimantis	Pristimantis sambalan	2017	Brito-M., J., D. Batallas-Revelo, and M. H. Yánez-Muñoz. 2017. Ranas terrestres Pristimantis (Anura: Craugastoridae) de los bosques montanos del río Upano, Ecuador: Lista anotada, patrones de diversidad y descripción de cuatro especies nuevas. Neotropical Biodiversity 3: 125–156.	Ecuador	Morona Santiago	Cerro Sambalán (2º12′ 22.1″ S; 78º27′ 09.7″ O, 2851 m), Parque Nacional Sangay, parroquia Zuñac, cantón Morona, provincia de Morona Santiago, República del Ecuado	2º12′ 22.1″ S	78º27′ 09.7″ O	2851	0	-2.206139	-78.452694	Yes	CR	Yes	Yes
578	Anura	Craugastoridae	Pristimantis	Pristimantis saturninoi	2017	Brito-M., J., D. Batallas-Revelo, and M. H. Yánez-Muñoz. 2017. Ranas terrestres Pristimantis (Anura: Craugastoridae) de los bosques montanos del río Upano, Ecuador: Lista anotada, patrones de diversidad y descripción de cuatro especies nuevas. Neotropical Biodiversity 3: 125–156.	Ecuador	Morona Santiago	Cerro Sambalan (2º11′ 56.9″ S; 78º26′ 50.2″ O, 3337 m), Parque Nacional Sangay, parroquia Zuñac, cantón Morona, provincia de Morona Santiago, República del Ecuador	2º11′ 56.9″ S	78º26′ 50.2″ O	3337	0	-2.199139	-78.447278	Yes	CR	Yes	Yes
579	Anura	Craugastoridae	Pristimantis	Pristimantis ecuadorensis	2017	Guayasamin, J. M., C. R. Hutter, E. E. Tapia, J. Culebras, N. Peñafiel, R. A. Pyron, C. Morochz, W. C. Funk, and A. F. Arteaga-Navarro. 2017. Diversification of the rainfrog Pristimantis ornatissimus in the lowlands and Andean foothills of Ecuador. PLoS One 12(3:e0172615): 1–21.	Ecuador	Cotopaxi	a farm (0.424° S, 78.957° W; 1480 m) owned by CeÂsar Tapia, ca. 3 km NE of San Francisco de Las Pampas, Cotopaxi province, Ecuador	0.424° S	78.957° W	1480	0	-0.424	-78.957	Yes	EN	No	No
580	Anura	Centrolenidae	Hyalinobatrachium	Hyalinobatrachium yaku	2017	Guayasamin, J. M., D. F. Cisneros-Heredia, R. J. Maynard, R. L. Lynch, J. Culebras, and P. S. Hamilton. 2017. A marvelous new glassfrog (Centrolenidae, Hyalinobatrachium) from Amazonian Ecuador. ZooKeys 673: 1–20.	Ecuador	Pastaza	from a stream affluent of the Kallana river (1.4696°S, 77.2784°W, 325 m), nearby the Kichwa community of Kallana, province of Pastaza, Ecuador	1.4696°S	77.2784°W	325	0	-1.4696	-77.2784	Yes	EN	No	No
581	Anura	Craugastoridae	Pristimantis	Pristimantis nimbus	2017	Urgilés, V. L., V. Posse-Sarmiento, B. A. Timbe, P. X. Astudillo, and J. C. Sánchez-Nivicela. 2017. A new terrestrial frog (Anura: Craugastoridae) from the montane cloud forests of the southeastern Ecuadorian Andes. Zootaxa 4318: 520–530.	Ecuador	Morona Santiago	Ecological Conservation Area Tinajillas-Río Gualaceño, (3°0’0.29’’S; 78°30’34.47’’W; 2399 masl), Provincia Morona Santiago, Ecuador	3°0’0.29’’S	78°30’34.47’’W	2399	0	-3.000081	-78.509575	Yes	EN	No	No
582	Anura	Craugastoridae	Pristimantis	Pristimantis yantzaza	2017	Valencia, J., J. F. Dueñas, P. Székely, D. Batallas-Revelo, and F. Pulluquitín. 2017. A new species of direct-developing frog of the genus Pristimantis (Anura: Terrarana: Craugastoridae) from Cordillera del Cóndor, Ecuador, with comments on threats to the anuran fauna of the region. Zootaxa 4353: 447–466.	Ecuador	Zamora Chinchipe	La Zarza, Los Encuentros, Yantzaza, (3°46ʼ36” S, 78°29ʼ47” W, 1478 m elevation), Zamora Chinchipe province, Republic of Ecuador	3°46ʼ36” S	78°29ʼ47” W	1478	0	-3.776667	-78.496389	Yes	EN	No	No
583	Anura	Craugastoridae	Pristimantis	Pristimantis barrigai	2018	Brito-M., J., and A. Almendáriz C. 2018. Una especie nueva de rana Pristimantis (Amphibia: Strabomantidae) de ojos rojos de la Cordillera de Cóndor, Ecuador. Cuadernos de Herpetología 32: 31–40.	Ecuador	Zamora Chinchipe	Paquisha Alto (78°29’22.8”W; 3°53’58.8”S, 2100 m s.n.m.), parroquia Paquisha, cantón Paquisha, provincia de Zamora Chinchipe, República del Ecuador	3°53’58.8”S	78°29’22.8”W	2100	0	-3.899667	-78.489667	Yes	CR	Yes	Yes
584	Anura	Craugastoridae	Pristimantis	Pristimantis gralarias	2018	Guayasamin, J. M., A. F. Arteaga-Navarro, and C. R. Hutter. 2018. A new (singleton) rainfrog of the Pristimantis myersi Group (Amphibia: Craugastoridae) from the northern Andes of Ecuador. Zootaxa 4527: 323–334.	Ecuador	Pichincha	TKA trail (0.0275º S, 78.70477º W; 2192 m), Reserva Las Gralarias, Pichincha province, Ecuador	0.0275º S	78.70477º W	2192	0	-0.0275	-78.70477	Yes	DD	Yes	Yes
585	Anura	Craugastoridae	Pristimantis	Pristimantis caniari	2018	Rámírez-Jaramillo, S. M., C. Reyes-Puig, D. Batallas-Revelo, and M. H. Yánez-Muñoz. 2018. Ranas terrestres en los ecosistemas surandinos de Ecuador IV: Una nueva especie de Pristimantis (Anura: Strabomantidae) de los páramos sur del Parque Nacional Sangay. Avances en Ciencias e Ingeníerias. Sección B. Quito 10(18): 1–18.	Ecuador	Cañar	Chacapata, cerca de la Laguna de Culebrillas, Parque Nacional Sangay, (2.404824°S, 78.833850°W, 3920 m; Datum WGS84;. . . ), parroquia Juncal, cantón Cañar, provincia de Cañar, República del Ecuador	2.404824°S	78.833850°W	3920	0	-2.404824	-78.83385	Yes	CR	Yes	Yes
586	Anura	Bufonidae	Amazophrynella	Amazophrynella siona	2018	Rojas-Zamora, R. R., A. Fouquet, S. R. Ron, E. J. Hernández-Ruz, P. R. Melo-Sampaio, J. C. Chaparro, R. C. Vogt, V. T. de Carvalho, L. C. Pinheiro, R. W. Ávila, I. P. Farias, M. Gordo, and T. Hrbek. 2018. A Pan-Amazonian species delimitation: high species diversity within the genus Amazophrynella (Anura: Bufonidae). PeerJ 6(e4941): 1–56.	Ecuador	Orellana	Yasuni National Park, (0°40′01′′S, 76°26′33′′W), 200 m a.s.l., Bloque 31, Apaika, Province of Orellana, Ecuador	0°40′01′′S	76°26′33′′W	200	0	-0.666944	-76.4425	No	LC	No	No
587	Anura	Hylidae	Hyloscirtus	Hyloscirtus hillisi	2018	Ron, S. R., M. A. Caminer, A. Varela-Jaramillo, and D. Almeida-Reinoso. 2018. A new treefrog from Cordillera del Cóndor with comments on the biogeographic affinity between Cordillera del Cóndor and the Guianan Tepuis (Anura, Hylidae, Hyloscirtus). ZooKeys 809: 97–124.	Ecuador	Morona Santiago	Provincia Morona Santiago, Caverns-cascade trail, Reserva Biológica El Quimi, on the slopes of flat-topped mountain on the eastern side of the Río Quimi valley	3.5190S	78.3788W	2128	0	-3.519	-78.3788	Yes	CR	No	Yes
588	Anura	Hylidae	Scinax	Scinax tsachila	2018	Ron, S. R., W. E. Duellman, M. A. Caminer, and D. Pazmiño. 2018. Advertisement calls and DNA sequences reveal a new species of Scinax (Anura: Hylidae) on the Pacific lowlands of Ecuador. PLoS (Public Library of Science) One 13 (9: e0203169): 1–25.	Ecuador	El Oro	4 km S from Santa Rosa, on the road to Las Balsas, 44 m above sea level, Provincia El Oro	3.5142° S	79.9659° W	44	0	-3.5142	-79.9659	No	LC	No	No
589	Anura	Craugastoridae	Pristimantis	Pristimantis erythros	2018	Sánchez-Nivicela, J. C., E. Celi-Piedra, V. Posse-Sarmiento, V. L. Urgilés, M. H. Yánez-Muñoz, and D. F. Cisneros-Heredia. 2018. A new species of Pristimantis (Anura, Craugastoridae) from the Cajas Massif, southern Ecuador. ZooKeys 751: 113–128.	Ecuador	Azuay	Chanlud, (02°40′57.30″S, 79°1′59.21"W, 3449 m), parroquia Chiquintad, cantón Cuenca, provincial de Azuay, República del Ecuador	02°40′57.30″S	79°1′59.21"W	3449	0	-2.682583	-79.033114	Yes	CR	No	Yes
590	Anura	Craugastoridae	Pristimantis	Pristimantis tiktik	2018	Székely, P., J. S. Eguiguren, D. Székely, L. Ordóñez-Delgado, D. Armijos-Ojeda, M. L. Riofrîo–Guamán, and D. Cogǎlniceanu. 2018. A new minute Pristimantis (Amphibia: Anura: Strabomantidae) from the Andes of southern Ecuador. PLoS (Public Library of Science) One 13 (8: e0202332): 1–21.	Ecuador	Azuay	Ecuador, Loja province, Saraguro canton, 21 km (by road) E of Urdaneta (3.58612° S, 79.07516° W; datum WGS84), 3300 m above sea level	3.58612° S	79.07516° W	3300	0	-3.58612	-79.07516	Yes	EN	No	Yes
591	Anura	Hemiphractidae	Gastrotheca	Gastrotheca cuencana	2019	Carvajal-Endara, S., L. A. Coloma, M. A. Morales-Mite, J. M. Guayasamin, P. Székely, and W. E. Duellman. 2019. Phylogenetic systematics, ecology, and conservation of marsupial frogs (Anura: Hemiphractidae) from the Andes of southern Ecuador, with descriptions of four new biphasic species. Zootaxa 4562: 1–102.	Ecuador	Azuay	the city of Cuenca, 2579 m (02° 53' 57.91" S, 79° 01' 52.79" W), Azuay Province, Ecuador	02° 53' 57.91" S	79° 01' 52.79" W	2579	0	-2.899419	-79.031331	Yes	EN	No	No
592	Anura	Hemiphractidae	Gastrotheca	Gastrotheca elicioi	2019	Carvajal-Endara, S., L. A. Coloma, M. A. Morales-Mite, J. M. Guayasamin, P. Székely, and W. E. Duellman. 2019. Phylogenetic systematics, ecology, and conservation of marsupial frogs (Anura: Hemiphractidae) from the Andes of southern Ecuador, with descriptions of four new biphasic species. Zootaxa 4562: 1–102.	Ecuador	Loja	Cajanuma, entrance to Parque Nacional Podocarpus in the Loja-Vilcabamba road, 2456 m (04° 05' 25.51" S, 79° 12' 09.97" W), Loja Province, Ecuador	04° 05' 25.51" S	79° 12' 09.97" W	2456	0	-4.090419	-79.202769	Yes	NE	No	No
593	Anura	Hemiphractidae	Gastrotheca	Gastrotheca turnerorum	2019	Carvajal-Endara, S., L. A. Coloma, M. A. Morales-Mite, J. M. Guayasamin, P. Székely, and W. E. Duellman. 2019. Phylogenetic systematics, ecology, and conservation of marsupial frogs (Anura: Hemiphractidae) from the Andes of southern Ecuador, with descriptions of four new biphasic species. Zootaxa 4562: 1–102.	Ecuador	Loja	Laguna Negra de Jimbura, Parque Nacional Yacuri, Amaluza, 3406 m (04° 42' 44.24" S, 79° 25' 42.38" W), Loja Province, Ecuador	04° 42' 44.24" S	79° 25' 42.38" W	3406	0	-4.712289	-79.428439	Yes	EN	No	No
594	Anura	Hemiphractidae	Gastrotheca	Gastrotheca yacuri	2019	Carvajal-Endara, S., L. A. Coloma, M. A. Morales-Mite, J. M. Guayasamin, P. Székely, and W. E. Duellman. 2019. Phylogenetic systematics, ecology, and conservation of marsupial frogs (Anura: Hemiphractidae) from the Andes of southern Ecuador, with descriptions of four new biphasic species. Zootaxa 4562: 1–102.	Ecuador	Loja	El Salado de Jimbura, at about 2.5 km (by road) west from the entrance in the Parque Nacional Yacuri, 2914 m (04° 42' 08.37" S, 79° 27' 00.09" W), Loja Province, Ecuador	04° 42' 08.37" S	79° 27' 00.09" W	2914	0	-4.702325	-79.450025	Yes	EN	Yes	Yes
595	Anura	Centrolenidae	Nymphargus	Nymphargus manduriacu	2019	Guayasamin, J. M., D. F. Cisneros-Heredia, J. Vieira, S. Kohn, G. Gavilanes, R. L. Lynch, P. S. Hamilton, and R. J. Maynard. 2019. A new glassfrog (Centrolenidae) from the Chocó-Andean Río Manduriacu Reserve, Ecuador, endangered by mining. PeerJ 7(e6400): 1–23.	Ecuador	Imbabura	Reserva Río Manduriacu (0.310755°N, 78.8569°W; 1,215 m), Provincia de Imbabura, República del Ecuador	0.310755°N	78.8569°W	1215	0	0.310755	-78.8569	Yes	CR	No	Yes
596	Anura	Centrolenidae	Hyalinobatrachium	Hyalinobatrachium adespinosai	2019	Guayasamin, J. M., J. Vieira, R. E. Glor, and C. R. Hutter. 2019. A new glassfrog (Centrolenidae: Hyalinobatrachium) from the Topo River Basin, Amazonian slopes of the Andes of Ecuador. Amphibian & Reptile Conservation 13 (2: e194): 133–144.	Ecuador	Tungurahua	from riverine vegetation along the San Jacinto River (1.3447°S, 78.1814°W; 1,795 m asl), Tungurahua Province, Ecuador	1.3447°S	78.1814°W	1795	0	-1.3447	-78.1814	Yes	DD	Yes	Yes
597	Anura	Craugastoridae	Pristimantis	Pristimantis atillo	2019	Páez, N. B., and S. R. Ron. 2019. Systematics of Huicundomantis, a new subgenus of Pristimantis (Anura, Strabomantidae) with extraordinary cryptic diversity and eleven new species. ZooKeys 868: 1–112.	Ecuador	Morona Santiago	Sangay National Park, Ranger Station, Atillo, Morona Santiago Province, Ecuador (2.1867S, 78.4963W, 3400 m)	2.1867 S	78.4963W	3400	0	-2.1867	-78.4963	Yes	CR	No	Yes
598	Anura	Craugastoridae	Pristimantis	Pristimantis chomskyi	2019	Páez, N. B., and S. R. Ron. 2019. Systematics of Huicundomantis, a new subgenus of Pristimantis (Anura, Strabomantidae) with extraordinary cryptic diversity and eleven new species. ZooKeys 868: 1–112.	Ecuador	Zamora Chinchipe	Tapichalaca Reserve, Zamora Chinchipe Province, Ecuador (4.4730°S, 79.1930°W, 3366 m)	4.4730°S	79.1930°W	3366	0	-4.473	-79.193	Yes	EN	No	Yes
599	Anura	Craugastoridae	Pristimantis	Pristimantis gloria	2019	Páez, N. B., and S. R. Ron. 2019. Systematics of Huicundomantis, a new subgenus of Pristimantis (Anura, Strabomantidae) with extraordinary cryptic diversity and eleven new species. ZooKeys 868: 1–112.	Ecuador	Azuay	Cochapata, Azuay Province, Ecuador (3.4284S, 79.0699W, 3100 m)	3.4284S	79.0699W	3100	0	-3.4284	-79.0699	Yes	EN	No	No
600	Anura	Craugastoridae	Pristimantis	Pristimantis jimenezi	2019	Páez, N. B., and S. R. Ron. 2019. Systematics of Huicundomantis, a new subgenus of Pristimantis (Anura, Strabomantidae) with extraordinary cryptic diversity and eleven new species. ZooKeys 868: 1–112.	Ecuador	Azuay	San Antonio, Cajas National Park border, Azuay Province, Ecuador (2.8835S, 79.4103W, 2099 m)	2.8835S	79.4103W	2099	0	-2.8835	-79.4103	Yes	CR	No	Yes
601	Anura	Craugastoridae	Pristimantis	Pristimantis lutzae	2019	Páez, N. B., and S. R. Ron. 2019. Systematics of Huicundomantis, a new subgenus of Pristimantis (Anura, Strabomantidae) with extraordinary cryptic diversity and eleven new species. ZooKeys 868: 1–112.	Ecuador	Azuay	Mazán Reserve, Azuay Province, Ecuador (2.8689S, 79.1148W, 3047 m)	2.8689S	79.1148W	3047	0	-2.8689	-79.1148	Yes	VU	No	No
602	Anura	Craugastoridae	Pristimantis	Pristimantis multicolor	2019	Páez, N. B., and S. R. Ron. 2019. Systematics of Huicundomantis, a new subgenus of Pristimantis (Anura, Strabomantidae) with extraordinary cryptic diversity and eleven new species. ZooKeys 868: 1–112.	Ecuador	Loja	Yacuri National Park, Laguna Negra, Loja Province, Ecuador (4.7081S, 79.4322W, 3400 m)	4.7081S	79.4322W	3400	0	-4.7081	-79.4322	Yes	VU	No	Yes
603	Anura	Craugastoridae	Pristimantis	Pristimantis nangaritza	2019	Páez, N. B., and S. R. Ron. 2019. Systematics of Huicundomantis, a new subgenus of Pristimantis (Anura, Strabomantidae) with extraordinary cryptic diversity and eleven new species. ZooKeys 868: 1–112.	Ecuador	Zamora Chinchipe	Alto Nangaritza Protected Forest, Las Orquídeas, Tepuy Forest, Zamora Chinchipe Province, Ecuador (4.2620S, 78.6902W, 1809 m)	4.2620S	78.6902W	1809	0	-4.262	-78.6902	Yes	CR	No	Yes
604	Anura	Craugastoridae	Pristimantis	Pristimantis teslai	2019	Páez, N. B., and S. R. Ron. 2019. Systematics of Huicundomantis, a new subgenus of Pristimantis (Anura, Strabomantidae) with extraordinary cryptic diversity and eleven new species. ZooKeys 868: 1–112.	Ecuador	Tungurahua	Llanganatillo, Llanganates National Park border, Tungurahua Province, Ecuador (1.2658S, 78.4459W, 3600 m)	1.2658S	78.4459W	3600	0	-1.2658	-78.4459	Yes	CR	No	No
605	Anura	Craugastoridae	Pristimantis	Pristimantis torresi	2019	Páez, N. B., and S. R. Ron. 2019. Systematics of Huicundomantis, a new subgenus of Pristimantis (Anura, Strabomantidae) with extraordinary cryptic diversity and eleven new species. ZooKeys 868: 1–112.	Ecuador	Loja	Guanchanamá, military antennas, Loja Province, Ecuador (4.0511S, 79.8693W, 2729 m)	4.0511S	79.8693W	2729	0	-4.0511	-79.8693	Yes	EN	No	No
606	Anura	Craugastoridae	Pristimantis	Pristimantis totoroi	2019	Páez, N. B., and S. R. Ron. 2019. Systematics of Huicundomantis, a new subgenus of Pristimantis (Anura, Strabomantidae) with extraordinary cryptic diversity and eleven new species. ZooKeys 868: 1–112.	Ecuador	Bolívar	Cashca Totoras Protected Forest, Bolívar Province, Ecuador (1.7188S, 78.9749W, 3200 m)	1.7188S	78.9749W	3200	0	-1.7188	-78.9749	Yes	EN	No	No
607	Anura	Craugastoridae	Pristimantis	Pristimantis verrucolatus	2019	Páez, N. B., and S. R. Ron. 2019. Systematics of Huicundomantis, a new subgenus of Pristimantis (Anura, Strabomantidae) with extraordinary cryptic diversity and eleven new species. ZooKeys 868: 1–112.	Ecuador	Azuay	Yumate, Shoupshe, Azuay Province, Ecuador (2.7696S, 79.4254W, 3504 m)	2.7696S	79.4254W	3504	0	-2.7696	-79.4254	Yes	CR	No	Yes
608	Anura	Craugastoridae	Pristimantis	Pristimantis mallii	2019	Reyes-Puig, C., J. P. Reyes-Puig, D. A. Velarde-Garcéz, N. Dávalos, E. Mancero, M. J. Navarrete, M. H. Yánez-Muñoz, D. F. Cisneros-Heredia, and S. R. Ron. 2019. A new species of terrestrial frog Pristimantis (Strabomantidae) from the upper basin of the Pastaza River, Ecuador. ZooKeys 832: 113–133.	Ecuador	Tungurahua	Reserva Río Zuñag, Fundación EcoMinga, Baños, province of Tungurahua, Ecuador (1.36740S, 78.14573W; 2140 m elev.)	1.36740S	78.14573W	2140	0	-1.3674	-78.14573	Yes	CR	No	Yes
609	Anura	Craugastoridae	Phyllonastes	Phyllonastes naturetrekii	2019	Reyes-Puig, J. P., C. Reyes-Puig, S. R. Ron, J. A. Ortega, J. M. Guayasamin, M. Goodrum, F. Recalde, J. Vieira, C. Koch, and M. H. Yánez-Muñoz. 2019. A new species of terrestrial frog of the genus Noblella Barbour, 1930 (Amphibia: Strabomantidae) from the Llanganates-Sangay Ecological Corridor, Tungurahua, Ecuador. PeerJ 7 (e7405): 1–26	Ecuador	Tungurahua	Bosque Protector Cerro Candelaria (1.428722° S, -78.30421° W; 2,000 m, ...), Naturetrek Reserve, Río Verde, Cantón Baños, Tungurahua Province", Ecuador	1.428722° S	-78.30421° W	2000	0	-1.428722	-78.30421	Yes	EN	No	No
610	Anura	Craugastoridae	Lynchius	Lynchius megacephalus	2019	Sánchez-Nivicela, J. C., V. L. Urgilés, M. J. Navarrete, M. H. Yánez-Muñoz, and S. R. Ron. 2019. A bizarre new species of Lynchius (Amphibia, Anura, Strabomantidae) from the Andes of Ecuador and first report of Lynchius parkeri in Ecuador. Zootaxa 4567: 1–24.	Ecuador	Morona Santiago	Ecological Conservation Area Tinajillas-Río Gualaceño (3.011677° S, 78.614464° W [WGS84], elevation: 2770 m), Morona Santiago province, Ecuador	3.011677° S	78.614464° W	2770	0	-3.011677	-78.614464	Yes	DD	Yes	Yes
611	Anura	Craugastoridae	Pristimantis	Pristimantis cajanuma	2019	Urgilés, V. L., P. Székely, D. Székely, N. Christodoulides, J. C. Sánchez-Nivicela, and A. E. Savage. 2019. Genetic delimitation of Pristimantis orestes (Lynch, 1979) and P. saturninoi Brito et al., 2017 and description of two new terrestrial frogs from the Pristimantis orestes species group (Anura, Strabomantidae) . ZooKeys 864: 111–146	Ecuador	Loja	Ecuador, Loja Province, Loja canton, Cajanuma entrance to the Podocarpus National Park, on Los Miradores trail (4.1176S, 79.1663W; datum WGS84), 3022 m above sea level	4.1176S	79.1663W	3022	0	-4.1176	-79.1663	Yes	VU	Yes	Yes
612	Anura	Craugastoridae	Pristimantis	Pristimantis quintanai	2019	Urgilés, V. L., P. Székely, D. Székely, N. Christodoulides, J. C. Sánchez-Nivicela, and A. E. Savage. 2019. Genetic delimitation of Pristimantis orestes (Lynch, 1979) and P. saturninoi Brito et al., 2017 and description of two new terrestrial frogs from the Pristimantis orestes species group (Anura, Strabomantidae) . ZooKeys 864: 111–146	Ecuador	Cañar	Guangras, Rivera perish, Azogues canton, Cañar Province, Ecuador (2.4826S, 78.6019W; datum WGS84), 2527 m above sea level	2.4826S	78.6019W	2527	0	-2.4826	-78.6019	Yes	NE	No	Yes
613	Anura	Craugastoridae	Pristimantis	Pristimantis nelsongalloi	2019	Valencia, J. H., F. Valladares-Suntasig, L. Tipantiza-Tuguminago, and M. R. Dueñas. 2019. A new species of terrestrial-breeding frog of the genus Pristimantis (Anura: Terrarana: Craugastoridae) from the eastern Andean slopes of the southern Ecuador. Zootaxa 4658: 509–525	Ecuador	Morona Santiago	9 de Octubre (2°14’52” S, 78°16’37” W, 1778 m elevation), Morona, province of Morona Santiago, Ecuador	2°14’52” S	78°16’37” W	1778	0	-2.247778	-78.276944	Yes	NE	No	No
614	Anura	Craugastoridae	Pristimantis	Pristimantis andinogigas	2019	Yánez-Muñoz, M. H., D. Veintimilla-Yánez, D. Batallas-Revelo, and D. F. Cisneros-Heredia. 2019. A new giant Pristimantis (Anura, Craugastoridae) from the paramos of the Podocarpus National Park, southern Ecuador. ZooKeys 852: 137–156.	Ecuador	Loja	ECUADOR; provincia de Loja, Parque Nacional Podocarpus, Cajanuma; 4.108346°S, 79.162046°W, 3313 m alt	4.108346°S	79.162046°W	3313	0	-4.108346	-79.162046	Yes	CR	Yes	Yes
615	Anura	Hylidae	Boana	Boana nigra	2020	Caminer, M. A., and S. R. Ron. 2020. Systematics of the Boana semilineata species group (Anura: Hylidae), with a description of two new species from Amazonian Ecuador. Zoological Journal of the Linnean Society 190: 149–180	Ecuador	Morona Santiago	Provincia Morona Santiago, Parque Nacional Sangay, Sardinayacu	2.1028° S	78.1521° W	1348	0	-2.1028	-78.1521	Yes	VU	No	No
616	Anura	Hylidae	Boana	Boana ventrimaculata	2020	Caminer, M. A., and S. R. Ron. 2020. Systematics of the Boana semilineata species group (Anura: Hylidae), with a description of two new species from Amazonian Ecuador. Zoological Journal of the Linnean Society 190: 149–180	Ecuador	Orellana	Provincia Orellana, Estación Científica Yasuni. PUCE	0.673° S	77.407° W	245	0	-0.67308	-76.407095	No	LC	No	No
617	Anura	Hylidae	Osteocephalus	Osteocephalus sangay	2020	Chasiluisa, V. D., M. A. Caminer, A. Varela-Jaramillo, and S. R. Ron. 2020. Description and phylogenetic relationships of a new species of treefrog of the Osteocephalus buckleyi species group (Anura: Hylidae). Neotropical Biodiversity 6: 21–36 (https://doi.org/10.1080/23766808.2020.1729306)	Ecuador	Morona Santiago	Morona Santiago Province, Sangay National Park, Sardinayacu, Refuge 2	2.0903°S	78.1897°W	1551	0	-2.0903	-78.1897	Yes	DD	No	Yes
618	Anura	Centrolenidae	Nymphargus	Nymphargus colomai	2020	Guayasamin, J. M., D. F. Cisneros-Heredia, R. W. McDiarmid, P. Peña, and C. R. Hutter. 2020. Glassfrogs of Ecuador: Diversity, evolution, and conservation . Diversity 12 (222): 1–285	Ecuador	Zamora Chinchipe	Miazi Alto (4.25044° S, 78.61356° W; 1260 m), Cordillera del Cóndor, Provincia de Zamora Chinchipe, Ecuador	4.25044° S	78.61356° W	1260	0	-4.25044	-78.61356	Yes	EN	Yes	Yes
619	Anura	Centrolenidae	Nymphargus	Nymphargus humboldti	2020	Guayasamin, J. M., D. F. Cisneros-Heredia, R. W. McDiarmid, P. Peña, and C. R. Hutter. 2020. Glassfrogs of Ecuador: Diversity, evolution, and conservation . Diversity 12 (222): 1–285	Ecuador	Napo	Volcán Sumaco (0.61387° S, 77.590° W; 1738 m), Napo Province, Ecuador	0.61387° S	77.590° W	1738	0	-0.61387	-77.59	Yes	DD	No	No
620	Anura	Centrolenidae	Nymphargus	Nymphargus lindae	2020	Guayasamin, J. M., D. F. Cisneros-Heredia, R. W. McDiarmid, P. Peña, and C. R. Hutter. 2020. Glassfrogs of Ecuador: Diversity, evolution, and conservation . Diversity 12 (222): 1–285	Ecuador	Zamora Chinchipe	Miazi Alto (4.25044° S, 78.61356° W; 1200 m), Cordillera del Cóndor, Provincia de Zamora Chinchipe, Ecuador"	4.25044° S	78.61356° W	1200	0	-4.25044	-78.61356	Yes	EN	Yes	Yes
621	Caudata	Plethodontidae	Oedipina	Oedipina ecuatoriana	2020	Reyes-Puig, C., D. B. Wake, R. Kotharambath, J. W. Streicher, C. Koch, D. F. Cisneros-Heredia, M. H. Yánez-Muñoz, and S. R. Ron. 2020. Two extremely rare new species of fossorial salamanders of the genus Oedipina (Plethodontidae) from northwestern Ecuador. PeerJ 8(e9934): 1–35	Ecuador	Imbabura	Paramba (Hacienda Parambas?, . . .), provincia de Imbabura, Ecuador (approximate coordinates 0.816667, –78.35000, 1,067 m)	0.816667	-78.35	1067	0	0.816667	-78.35	Yes	NE	Yes	Yes
622	Caudata	Plethodontidae	Oedipina	Oedipina villamizariorum	2020	Reyes-Puig, C., D. B. Wake, R. Kotharambath, J. W. Streicher, C. Koch, D. F. Cisneros-Heredia, M. H. Yánez-Muñoz, and S. R. Ron. 2020. Two extremely rare new species of fossorial salamanders of the genus Oedipina (Plethodontidae) from northwestern Ecuador. PeerJ 8(e9934): 1–35	Ecuador	Carchi	Quinshull, Chical, provincia de Carchi, Ecuador (1.02525, —78.2575277, 921 m)	1.02525	-78.2575277	921	0	1.02525	-78.257528	Yes	NE	No	No
623	Anura	Craugastoridae	Pristimantis	Pristimantis afrox	2020	Reyes-Puig, C., M. H. Yánez-Muñoz, J. A. Ortega, and S. R. Ron. 2020. Relaciones filogenéticas del subgénero Hypodictyon (Anura: Strabomantidae: Pristimantis) con la descripción de tres especies nuevas de la región del Chocó. Revista Mexicana de Biodiversidad 91 (e913013): 1–38.	Ecuador	Carchi	Tobar Donoso (1°10’59.76” N, 78°29’32.18” O, 243 m snm), parroquia Mira, Cantón Tulcán, provincia de Carchi, República del Ecuador	1°10’59.76” N	78°29’32.18” O	243	0	1.183267	-78.492272	No	VU	No	No
624	Anura	Craugastoridae	Pristimantis	Pristimantis chocoensis	2020	Reyes-Puig, C., M. H. Yánez-Muñoz, J. A. Ortega, and S. R. Ron. 2020. Relaciones filogenéticas del subgénero Hypodictyon (Anura: Strabomantidae: Pristimantis) con la descripción de tres especies nuevas de la región del Chocó. Revista Mexicana de Biodiversidad 91 (e913013): 1–38.	Ecuador	Esmeraldas	Reserva Biológica Canandé (0°31’46.8” N, 79°12’37.8” O; 320 m snm), recinto Las Yucas, Parroquia Santo Domingo de Onzole, cantón Eloy Alfaro, provincia de Esmeraldas, República del Ecuador	0°31’46.8” N	79°12’37.8” O	320	0	0.529667	-79.2105	Yes	CR	No	No
625	Anura	Craugastoridae	Pristimantis	Pristimantis cisnerosi	2020	Reyes-Puig, C., M. H. Yánez-Muñoz, J. A. Ortega, and S. R. Ron. 2020. Relaciones filogenéticas del subgénero Hypodictyon (Anura: Strabomantidae: Pristimantis) con la descripción de tres especies nuevas de la región del Chocó. Revista Mexicana de Biodiversidad 91 (e913013): 1–38.	Ecuador	Carchi	Tobar Donoso (1°16’43” N, 78°50’71” O, 243 m snm, . . .), parroquia Mira, Cantón Tulcán, provincia de Carchi, República del Ecuador	1°16’43” N	78°50’71” O	243	0	1.183267	-78.492272	No	VU	No	No
626	Anura	Craugastoridae	Phyllonastes	Phyllonastes worleyae	2020	Reyes-Puig, C., R. J. Maynard, S. J. Trageser, J. Vieira, P. S. Hamilton, R. L. Lynch, J. Culebras, S. Kohn, J. Brito-M., and J. M. Guayasamin. 2020. A new species of Noblella (Amphibia: Strabomantidae) from the Río Manduriacu Reserve on the Pacific slopes of the Ecuadorian Andes. Neotropical Biodiversity 6: 162–171	Ecuador	Imbabura	Río Manduriacu Reserve (0.312057°N, 78.854330°W; 1184 m), Cantón Cotacachi, Imbabura Province	0.312057°N	78.854330°W	1184	0	0.312057	-78.85433	Yes	NE	No	Yes
627	Anura	Craugastoridae	Pristimantis	Pristimantis amaguanae	2020	Ron, S. R., J. C. Carrión-Olmedo, M. A. Caminer, Y. Sagredo, M. J. Navarrete, J. A. Ortega, A. Varela-Jaramillo, G. A Maldonado-Castro, and C. Terán. 2020. Three new species of frogs of the genus Pristimantis (Anura, Strabomantidae) with a redefinition of the P. lacrimosus species group. ZooKeys 993: 121–155.	Ecuador	Pastaza	Ecuador, Provincia Pastaza. Surroundings of Villano, AGIP oil camp, K10, Unit 3. (1.4727°S, 77.5359°W), 430 m above sea level	1.4727°S	77.5359°W	430	0	-1.4727	-77.5359	Yes	NE	Yes	Yes
628	Anura	Craugastoridae	Pristimantis	Pristimantis nankints	2020	Ron, S. R., J. C. Carrión-Olmedo, M. A. Caminer, Y. Sagredo, M. J. Navarrete, J. A. Ortega, A. Varela-Jaramillo, G. A Maldonado-Castro, and C. Terán. 2020. Three new species of frogs of the genus Pristimantis (Anura, Strabomantidae) with a redefinition of the P. lacrimosus species group. ZooKeys 993: 121–155.	Ecuador	Morona Santiago	Ecuador, Provincia Morona Santiago, Cantón Santiago de Méndez. Low part of the Cutucú mountain range in the vicinity of the house of Mr. Carlos Hurtado (2.78325°S; 78.15878°W), 1413 m above sea level	2.78325°S	78.15878°W	1413	0	-2.78325	-78.15878	Yes	NE	Yes	Yes
629	Anura	Craugastoridae	Pristimantis	Pristimantis romeroae	2020	Ron, S. R., J. C. Carrión-Olmedo, M. A. Caminer, Y. Sagredo, M. J. Navarrete, J. A. Ortega, A. Varela-Jaramillo, G. A Maldonado-Castro, and C. Terán. 2020. Three new species of frogs of the genus Pristimantis (Anura, Strabomantidae) with a redefinition of the P. lacrimosus species group. ZooKeys 993: 121–155.	Ecuador	Napo	Ecuador, Provincia de Napo, Cantón Archidona, Parroquia Cotundo, Pacto Sumaco-Volcán Sumaco road, El Mirador cottage, 3 km from the cottage to the volcano on Río Pucuno, SSE slope of the Sumaco volcano, 10 km airline distance from the summit (0.633915°S, 77.59228°W), 1602 m above sea level	0.633915°S	77.59228°W	1602	0	-0.633915	-77.59228	Yes	NE	Yes	Yes
630	Anura	Microhylidae	Elachistocleis	Elachistocleis araios	2020	Sánchez-Nivicela, J. C., P. L. V. Peloso, V. L. Urgilés, M. H. Yánez-Muñoz, Y. Sagredo, N. B. Páez, and S. R. Ron. 2020. Description and phylogenetic relationships of a new trans-Andean species of Elachistocleis Parker 1927 (Amphibia, Anura, Microhylidae). Zootaxa 4779: 323–340	Ecuador	Azuay	La Independencia, 3.0583° S, 79.7171° W (WGS84), 308 m a.s.l., Ponce Enriquez canton, Azuay province, Ecuador	3.0583° S	79.7171° W	308	0	-3.0583	-79.7171	Yes	NE	No	Yes
631	Anura	Craugastoridae	Pristimantis	Pristimantis matildae	2020	Székely, P., J. S. Eguiguren, L. Ordóñez-Delgado, D. Armijos-Ojeda, and D. Székely. 2020. Fifty years after: A taxonomic revision of the amphibian species from the Ecuadorian biodiversity hotspot Abra de Zamora, with description of two new Pristimantis species. PLoS (Public Library of Science) One 15(9: e0238306): 1–59	Ecuador	Loja	Ecuador, Loja Province, Abra de Zamora (3.9910° S, 79.1458° W; datum WGS84), 2815 m above sea level	3.9910° S	79.1458° W	2815	0	-2.531211	-78.617142	Yes	NE	No	Yes
632	Anura	Craugastoridae	Pristimantis	Pristimantis samaniegoi	2020	Székely, P., J. S. Eguiguren, L. Ordóñez-Delgado, D. Armijos-Ojeda, and D. Székely. 2020. Fifty years after: A taxonomic revision of the amphibian species from the Ecuadorian biodiversity hotspot Abra de Zamora, with description of two new Pristimantis species. PLoS (Public Library of Science) One 15(9: e0238306): 1–59	Ecuador	Loja	Ecuador, Loja Province, Cajanuma entrance to the Parque Nacional Podocarpus, on Los Miradores trail (4.1151° S, 79.1651° W; datum WGS84), 3258 m above sea level	4.1151° S	79.1651° W	3258	0	-3.991	-79.1458	Yes	NE	No	Yes
633	Anura	Dendrobatidae	Leucostethus	Leucostethus bilsa	2020	Vigle, G. O., L. A. Coloma, J. C. Santos, S. Hernandez-Nieto, H. M. Ortega-Andrade, D. J. Paluh, and M. Read. 2020. A new species of Leucostethus (Anura: Dendrobatidae) from the Cordillera Mache-Chindul in northwestern Ecuador, with comments on similar Colostethus and Hyloxalus. Zootaxa 4896: 342–372	Ecuador	Esmeraldas	primary forest at the Brown Trail (0.358389N, 79.708364 W; 478 m) in Reserva Biológica Bilsa (RBB), Quinindé, Provincia de Esmeraldas, Ecuador	0.358389N	79.708364 W	478	0	0.358389	-79.708364	Yes	CR	No	Yes
634	Anura	Craugastoridae	Pristimantis	Pristimantis ledzeppelin	2021	Brito-Zapata, D., and C. Reyes-Puig. 2021. A new species of terrestrial-breeding frog Pristimantis (Anura: Strabomantidae) from the Cordillera del Cóndor, Zamora Chinchipe, Ecuador. Neotropical Biodiversity 7: 213–222	Ecuador	Zamora Chinchipe	Comunidad Río Blanco, Cordillera del Cóndor, Cantón Paquisha, province of Zamora Chinchipe, Ecuador (3.914297°S, 78.502472°W; 1723 m elev. . . .)	3.914297°S	78.502472°W	1723	0	-3.914297	-78.502472	Yes	NE	Yes	Yes
635	Anura	Craugastoridae	Pristimantis	Pristimantis daquilemai	2021	Brito-Zapata, D., C. Reyes-Puig, D. F. Cisneros-Heredia, D. Zumel, and S. R. Ron. 2021. Description of a new minute frog of the genus Pristimantis (Anura: Strabomantidae) from Cordillera del Condor, Ecuador. Zootaxa 5072: 351–372	Ecuador	Zamora Chinchipe	near the community of Río Blanco (3.907196°S, 78.485674°W, 2054 m), Paquisha parish, Paquisha county, province of Zamora Chinchipe, Republic of Ecuador	3.907196°S	78.485674°W	2054	0	-3.907196	-78.485674	Yes	NE	No	Yes
636	Anura	Craugastoridae	Pristimantis	Pristimantis petersioides	2021	Carrión-Olmedo, J. C., and S. R. Ron. 2021. A new cryptic species of the Pristimantis lacrimosus group (Anura, Strabomantidae) from the eastern slopes of the Ecuadorian Andes. Evolutionary Systematics 5: 151–175	Ecuador	Morona Santiago	Ecuador, Morona Santiago Province, Sangay National Park, Sardinayacu (2.0983°S, 78.1555°W), 1406 m	2.0983°S	78.1555°W	1406	0	-2.0983	-78.1555	Yes	NE	No	No
637	Anura	Craugastoridae	Phyllonastes	Phyllonastes mindo	2021	Reyes-Puig, C., J. M. Guayasamin, C. Koch, D. Brito-Zapata, M. Hollanders, M. Costales, and D. F. Cisneros-Heredia. 2021. A new species of the genus Noblella (Amphibia: Strabomantidae) from Ecuador, with new information for Noblella worleyae. Acta Herpetologica. Firenze 16: 63-87	Ecuador	Pichincha	El Cinto, 11 Km E from Mindo town, Mindo (0.09022°S, 78.818581°W; 1,673 m; Fig. 2), province of Pichincha, República del Ecuador	0.09022°S	78.818581°W	1673	0	-0.09022	-78.818581	Yes	NE	Yes	Yes
638	Anura	Craugastoridae	Pristimantis	Pristimantis andinodiabolus	2021	Sánchez-Nivicela, J. C., V. L. Urgilés, J. Cedeño-Palacios, H. Abad-Peñafiel, and J. M. Guayasamin. 2021. Una fantástica nueva especie del grupo Pristimantis orcesi de los Andes sur de Ecuador. Neotropical Biodiversity 6: 224–237	Ecuador	Cañar	el bosque de Monay (2°31′52.36”S, 78°37′1.71”W, elevación: 3418 m), cantón Rivera, provincia de Cañar, Ecuador	2°31′52.36”S	78°37′1.71”W	3418	0	0.358389	-79.708364	Yes	NE	Yes	Yes
639	Anura	Craugastoridae	Pristimantis	Pristimantis lojanus	2021	Székely, P., D. Székely, L. Ordóñez-Delgado, D. Armijos-Ojeda, and J. Vörös. 2021. Our unknown neighbor: A new species of rain frog of the genus Pristimantis (Amphibia: Anura: Strabomantidae) from the city of Loja, southern Ecuador. PLoS (Public Library of Science) One 16(10: e0258454): 1–24	Ecuador	Loja	Ecuador, Loja Province,Loja city, Quebrada El Carmen (4.0432˚ S, 79.1728˚ W; datum WGS84), 2268 m above sea level	4.0432˚ S	79.1728˚ W	2268	0	-4.0432	-79.1728	Yes	NE	No	No
640	Gymnophiona	Rhinatrematidae	Amazops	Amazops amazops	2021	Wilkinson, M., R. P. Reynolds, and J. F. Jacobs. 2021. A new genus and species of rhinatrematid caecilian (Amphibia: Gymnophiona: Rhinatrematidae) from Ecuador. Herpetological Journal. London 31: 27–34	Ecuador	Orellana	Finca Virgen La Dolores, at km 57 sign on Hollin–Loreto Road (E20), Orellana, Ecuador, c. 0 degrees 43′ 50″ South and 77 degrees 30′ 25″ West, and c. 1000 m above sea level	0° 43′ 50″ S	77° 30′ 25″ W	1000	0	-0.730556	-77.506944	Yes	NE	Yes	Yes
641	Anura	Hylidae	Hyloscirtus	Hyloscirtus conscientia	2021	Yánez-Muñoz, M. H., J. P. Reyes-Puig, D. Batallas-Revelo, C. Broaddus, M. Urgilés-Merchán, D. F. Cisneros-Heredia, and J. M. Guayasamin. 2021. A new Andean treefrog (Amphibia: Hyloscirtus bogotensis group) from Ecuador: An example of community involvement for conservation. PeerJ 9 (e11914): 1–33	Ecuador	Carchi	Reserva Dracula, Sector El Pailón Chico, province of Carchi	0.983578397	−78.29651972	1495	0	0.983578	-78.29652	Yes	NE	No	Yes
642	Anura	Craugastoridae	Pristimantis	Pristimantis nanus	2021	Zumel, D., D. Buckley, and S. R. Ron. 2021. The Pristimantis trachyblepharis species group, a clade of miniaturized frogs: description of four new species and insights into the evolution of body size in the genus. Zoological Journal of the Linnean Society : 1–40.	Ecuador	Morona Santiago	Ecuador, Provincia Morona Santiago, Cantón Gualaquiza, Parroquia Bomboiza, in the buffer zone of El Quimi Biological Reserve, tepui plateau on the eastern side of the Quimi River (3.5182º S, 78.3913º W), 1994 m a.s.l.	3.5182º S	78.3913º W	1994	0	-3.5182	-78.3913	Yes	NE	Yes	Yes
643	Anura	Craugastoridae	Pristimantis	Pristimantis pramukae	2021	Zumel, D., D. Buckley, and S. R. Ron. 2021. The Pristimantis trachyblepharis species group, a clade of miniaturized frogs: description of four new species and insights into the evolution of body size in the genus. Zoological Journal of the Linnean Society : 1–40.	Ecuador	Morona Santiago	Ecuador, Provincia Morona Santiago, Cantón Gualaquiza, Parroquia Bomboiza, on the buffer zone of El Quimi Biological Reserve, tepui plateau on the eastern side of the Quimi River (3.5184º S, 78.3919º W), 1991 m a.s.l.	3.5184º S	78.3919º W	1991	0	-3.5184	-78.3919	Yes	NE	No	Yes
644	Anura	Craugastoridae	Pristimantis	Pristimantis ujucami	2021	Zumel, D., D. Buckley, and S. R. Ron. 2021. The Pristimantis trachyblepharis species group, a clade of miniaturized frogs: description of four new species and insights into the evolution of body size in the genus. Zoological Journal of the Linnean Society : 1–40.	Ecuador	Morona Santiago	Ecuador, Provincia Morona Santiago, Cantón Morona, Parroquia Proaño, on the eastern border of Abanico Protected Forest, near the Hidroabanico Hydroelectric Power Plant (2.2590º S, 78.1950º W), 1720 m a.s.l.	2.2590º S	78.1950º W	1720	0	-2.259	-78.195	Yes	NE	No	No
645	Anura	Craugastoridae	Pristimantis	Pristimantis ventristellatus	2021	Zumel, D., D. Buckley, and S. R. Ron. 2021. The Pristimantis trachyblepharis species group, a clade of miniaturized frogs: description of four new species and insights into the evolution of body size in the genus. Zoological Journal of the Linnean Society : 1–40.	Ecuador	Morona Santiago	Ecuador, Provincia Morona Santiago, Cantón Santiago de Méndez, Parroquia San Francisco de Chinimbimi, Puchimi (2.7843º S, 78.1426º W), 1905 m a.s.l.	2.7843º S	78.1426º W	1905	0	-2.7843	-78.1426	Yes	NE	Yes	Yes
646	Anura	Craugastoridae	Pristimantis	Pristimantis miltongallardoi	2022	Bejarano-Muñoz, P., S. R. Ron, M. J. Navarrete, and M. H. Yánez-Muñoz. 2022. Dos nuevas especies del grupo Pristimantis boulengeri (Anura: Strabomantidae) de la cuenca alta del río Napo, Ecuador. Cuadernos de Herpetología 36: 125–154.	Ecuador	Napo	Reserva Ecológica Antisana, Cordillera de los Guacamayos, Sector la Virgen (sendero Jumandi); (0.64119 S; 77.8375 W, 1927 msnm), cantón Quijos, parroquia Cosanga, provincia de Napo, República del Ecuador	0.64119 S	77.8375 W	1927	0	-0.64119	-77.8375	Yes	NE	No	Yes
647	Anura	Craugastoridae	Pristimantis	Pristimantis omarrhynchus	2022	Bejarano-Muñoz, P., S. R. Ron, M. J. Navarrete, and M. H. Yánez-Muñoz. 2022. Dos nuevas especies del grupo Pristimantis boulengeri (Anura: Strabomantidae) de la cuenca alta del río Napo, Ecuador. Cuadernos de Herpetología 36: 125–154.	Ecuador	Sucumbíos	Reserva Cayambe-Coca, El Reventador (pueblo junto a la vía Quito-Nueva Loja); (0.086141 S; 77.599214 O, 1890 msnm), cantón Gonzalo Pizarro, parroquia El Reventador, provincia de Sucumbíos, República del Ecuador	0.086141 S	77.599214 O	1890	0	-0.086141	-77.599214	Yes	NE	No	Yes
648	Anura	Centrolenidae	Hyalinobatrachium	Hyalinobatrachium mashpi	2022	Guayasamin, J. M., R. M. Brunner, A. Valencia-Aguilar, D. Franco-Mena, E. Ringler, A. Medina Armijos, C. Morochz, L. Bustamante, R. J. Maynard, and J. Culebras. 2022. Two new Glassfrogs (Centrolenidae: Hyalinobatrachium) from Ecuador, with comments on the endangered biodiversity of the Andes. PeerJ 10(e13109): 1–34.	Ecuador	Pichincha	San Vicente River (0.16334 N, 78.86736 W; 1,040 m a.s.l.), Mashpi Reserve, Pichincha Province, Ecuador	0.16334 N	78.86736 W	1040	0	0.16334	-78.86736	Yes	NE	No	Yes
649	Anura	Centrolenidae	Hyalinobatrachium	Hyalinobatrachium nouns	2022	Guayasamin, J. M., R. M. Brunner, A. Valencia-Aguilar, D. Franco-Mena, E. Ringler, A. Medina Armijos, C. Morochz, L. Bustamante, R. J. Maynard, and J. Culebras. 2022. Two new Glassfrogs (Centrolenidae: Hyalinobatrachium) from Ecuador, with comments on the endangered biodiversity of the Andes. PeerJ 10(e13109): 1–34.	Ecuador	Imbabura	stream in Bosque Protector Los Cedros (0.310 N, 78.781 W; 1,420 m a.s.l.), Cordillera de Toisán, Imbabura Province, Ecuador	0.310 N	78.781 W	1420	0	0.31	-78.781	Yes	NE	No	Yes
650	Anura	Craugastoridae	Pristimantis	Pristimantis anaiae	2022	Ortega, J. A., J. Brito-M., and S. R. Ron. 2022. Six new species of Pristimantis (Anura: Strabomantidae) from Llanganates National Park and Sangay National Park in Amazonian cloud forests of Ecuador. PeerJ 10 (e13761): 1–66.	Ecuador	Pastaza	Ecuador, Pastaza Province, Canton Mera, Llanganates National Park, Zarentza Community, path to the Yurugyaku river (1.3397° S; 78.0594° W), 1,367 m	1.3397° S	78.0594° W	1367	0	-1.3397	-78.0594	Yes	NE	No	Yes
651	Anura	Craugastoridae	Pristimantis	Pristimantis glendae	2022	Ortega, J. A., J. Brito-M., and S. R. Ron. 2022. Six new species of Pristimantis (Anura: Strabomantidae) from Llanganates National Park and Sangay National Park in Amazonian cloud forests of Ecuador. PeerJ 10 (e13761): 1–66.	Ecuador	Morona Santiago	Ecuador, Morona Santiago Province, Canton Morona, Parish Sinaí, Sangay National Park, Paso Estrecho, between Río Volcán and Río Sangay, near a temporary camp, eastern base of the Sangay volcano, (2.0569° S; 78.2772° W), 2,191 m	2.0569° S	78.2772° W	2191	0	-2.0569	-78.2772	Yes	NE	No	No
652	Anura	Craugastoridae	Pristimantis	Pristimantis kunam	2022	Ortega, J. A., J. Brito-M., and S. R. Ron. 2022. Six new species of Pristimantis (Anura: Strabomantidae) from Llanganates National Park and Sangay National Park in Amazonian cloud forests of Ecuador. PeerJ 10 (e13761): 1–66.	Ecuador	Morona Santiago	Ecuador, Morona Santiago Province, Canton Morona, Parish Sinaí, Sangay National Park, Paso Estrecho (2.0569° S; 78.2772 W), 2,191 m	2.0569° S	78.2772 W	2191	0	-2.0569	-78.2772	Yes	NE	Yes	Yes
653	Anura	Craugastoridae	Pristimantis	Pristimantis resistencia	2022	Ortega, J. A., J. Brito-M., and S. R. Ron. 2022. Six new species of Pristimantis (Anura: Strabomantidae) from Llanganates National Park and Sangay National Park in Amazonian cloud forests of Ecuador. PeerJ 10 (e13761): 1–66.	Ecuador	Pastaza	Ecuador, Pastaza Province, canton Mera, Parish Mera, San Rafael, Ankaku Community Reserve, buffer zone of Llanganates National Park (1.2801° S; 78.0822° W), 2,451 m	1.2801° S	78.0822° W	2451	0	-1.2801	-78.0822	Yes	NE	No	Yes
654	Anura	Craugastoridae	Pristimantis	Pristimantis tamia	2022	Ortega, J. A., J. Brito-M., and S. R. Ron. 2022. Six new species of Pristimantis (Anura: Strabomantidae) from Llanganates National Park and Sangay National Park in Amazonian cloud forests of Ecuador. PeerJ 10 (e13761): 1–66.	Ecuador	Pastaza	Ecuador; Pastaza Province, Canton Mera, Llanganates National Park, Community Zarentza, school surroundings (1.3594° S; 78.0557° W), 1,388 m	1.3594° S	78.0557° W	1388	0	-1.3594	-78.0557	Yes	NE	No	Yes
655	Anura	Craugastoridae	Pristimantis	Pristimantis venegasi	2022	Ortega, J. A., J. Brito-M., and S. R. Ron. 2022. Six new species of Pristimantis (Anura: Strabomantidae) from Llanganates National Park and Sangay National Park in Amazonian cloud forests of Ecuador. PeerJ 10 (e13761): 1–66.	Ecuador	Pastaza	Ecuador, Pastaza Province, canton Mera, Parish Mera, San Rafael, Ankaku Community Reserve, Buffer zone of Llanganates National Park (1.2738° S; 78.0644° W), 2,110 m	1.2738° S	78.0644° W	2110	0	-1.2738	-78.0644	Yes	NE	No	No
656	Anura	Craugastoridae	Pristimantis	Pristimantis burtoniorum	2022	Reyes-Puig, J. P., C. Reyes-Puig, D. Franco-Mena, L. Jost, and M. H. Yánez-Muñoz. 2022. Strong differentiation between amphibian communities on two adjacent mountains in the Upper Rio Pastaza watershed of Ecuador, with descriptions of two new species of terrestrial frogs. ZooKeys 1081: 35–87.	Ecuador	Tungurahua	Machay Reserve, Rio Verde Parish, Baños township, Tungurahua Province, Republic of Ecuador (-1.370008, -78.268117; 2970 m elev.)	-1.370008	-78.268117	2970	0	-1.370008	-78.268117	Yes	NE	Yes	Yes
657	Anura	Craugastoridae	Pristimantis	Pristimantis maryanneae	2022	Reyes-Puig, J. P., C. Reyes-Puig, D. Franco-Mena, L. Jost, and M. H. Yánez-Muñoz. 2022. Strong differentiation between amphibian communities on two adjacent mountains in the Upper Rio Pastaza watershed of Ecuador, with descriptions of two new species of terrestrial frogs. ZooKeys 1081: 35–87.	Ecuador	Tungurahua	Naturetrek Vizcaya Reserve, Ulba Parish, Baños township, Tungurahua Province, Republic of Ecuador (-1.357750, -78.393533; 2404 m elev.)	-1.35775	-78.393533	2404	0	-1.35775	-78.393533	Yes	NE	Yes	Yes
658	Anura	Hylidae	Hyloscirtus	Hyloscirtus sethmacfarlanei	2022	Reyes-Puig, J. P., D. Recalde, F. Recalde, C. Koch, J. M. Guayasamin, D. F. Cisneros-Heredia, L. Jost, and M. H. Yánez-Muñoz. 2022. A spectacular new species of Hyloscirtus (Anura: Hylidae) from the Cordillera de Los Llanganates in the eastern Andes of Ecuador. PeerJ 10 (e14066): 1–34 (DOI 10.7717/peerj.14066).	Ecuador	Tungurahua	Machay Reserve of Fundacion EcoMinga, Cerro Mayordomo, Rio Verde parish, Baños township, Tungurahua province	1.370204 S	78.267943 W	2970	0	-1.370204	-78.267943	Yes	NE	Yes	Yes
659	Anura	Craugastoridae	Pristimantis	Pristimantis morlaco	2022	Sánchez-Nivicela, J. C., E. Toral-Contreras, and V. L. Urgilés. 2022. Una nueva especie de Pristimantis (Anura: Strabomantidae) de la provincia del Azuay, Andes sur de Ecuador. Neotropical Biodiversity 8: 305–322.	Ecuador	Azuay	la Quebrada de Apangoras, sector de Challuabamba (−2.854194S, −78.898917O, 2379 m de elevación), cantón Cuenca, provincia del Azuay, Ecuador	−2.854194S	−78.898917O	2379	0	-2.854194	-78.898917	Yes	NE	No	No
660	Anura	Centrolenidae	Centrolene	Centrolene camposi	2023	Cisneros-Heredia, D. F., M. H. Yánez-Muñoz, J. C. Sánchez-Nivicela, and S. R. Ron. 2023. Two new syntopic species of glassfrogs (Amphibia, Centrolenidae, Centrolene) from the southwestern Andes of Ecuador. PeerJ 11 (e15195): 1–27.	Ecuador	Azuay	La Enramada (3.1628 S; 79.5886 W, 2,950 m), provincia de Azuay, República del Ecuador	3.1628 S	79.5886 W	2950	0	-3.1628	-79.5886	Yes	NE	Yes	Yes
661	Anura	Centrolenidae	Centrolene	Centrolene ericsmithi	2023	Cisneros-Heredia, D. F., M. H. Yánez-Muñoz, J. C. Sánchez-Nivicela, and S. R. Ron. 2023. Two new syntopic species of glassfrogs (Amphibia, Centrolenidae, Centrolene) from the southwestern Andes of Ecuador. PeerJ 11 (e15195): 1–27.	Ecuador	Azuay	La Enramada (3.1628 S; 79.5886 W, 2,950 m), provincia de Azuay, República del Ecuador	3.1628 S	79.5886 W	2950	0	-3.1628	-79.5886	Yes	NE	Yes	Yes
662	Anura	Craugastoridae	Pristimantis	Pristimantis donnelsoni	2023	Reyes-Puig, J. P., M. A. Urgilés-Merchán, D. Franco-Mena, J. M. Guayasamin, D. Batallas-Revelo, and C. Reyes-Puig. 2023. Two new species of terrestrial frogs of the Pristimantis gladiator complex (Anura, Strabomantidae) from the Ecuadorian Andes, with insights on their biogeography and skull morphology. ZooKeys 1180: 257–293	Ecuador	Tungurahua	Reserva Chamana, eastern slopes of Tungurahua Volcano, Ulba, Baños, Tungurahua	1.4272°S	78.3967°W	3028	0	-1.4272	-78.3967	Yes	NE	No	Yes
663	Anura	Craugastoridae	Pristimantis	Pristimantis kayi	2023	Reyes-Puig, J. P., M. A. Urgilés-Merchán, D. Franco-Mena, J. M. Guayasamin, D. Batallas-Revelo, and C. Reyes-Puig. 2023. Two new species of terrestrial frogs of the Pristimantis gladiator complex (Anura, Strabomantidae) from the Ecuadorian Andes, with insights on their biogeography and skull morphology. ZooKeys 1180: 257–293	Ecuador	Napo	Volcán Sumaco, Sumaco National Park	0.5696°S	77.5939°W	2322	0	-0.5696	-77.5939	Yes	NE	No	No
664	Anura	Hylidae	Hyloscirtus	Hyloscirtus tolkieni	2023	Sánchez-Nivicela, J. C., J. M. Falcón-Reibán, and D. F. Cisneros-Heredia. 2023. A new stream treefrog of the genus Hyloscirtus (Amphibia, Hylidae) from the Río Negro-Sopladora National Park, Ecuador. ZooKeys 1141: 75–92 (https://doi.org/10.3897/zookeys.1141.90290).	Ecuador	Morona Santiago	Puente de Piedra (2°47'13"S, 78°36'16"W; 3190 m), Parque Nacional Río Negro- Sopladora, provincia de Morona Santiago	2°47'13"S	78°36'16"W	3190	0	-2.786944	-78.604444	Yes	NE	Yes	Yes
665	Anura	Craugastoridae	Pristimantis	Pristimantis numbala	2023	Székely, P., D. Székely, D. Armijos-Ojeda, S. Hualpa-Vega, and J. Vörös. 2023. Molecular and morphological assessment of Rain Frogs in the Pristimantis orestes species group (Amphibia: Anura: Strabomantidae) with the description of three new cryptic species from southern Ecuador. Herpetological Monographs 37: 41–69.	Ecuador	Zamora Chinchipe	Ecuador, Zamora Chinchipe Province, Reserva Numbala (4.4065°S, 79.0885°W), 2,875 m	4.4065°S	79.0885°W	2875	0	-4.4065	-79.0885	Yes	NE	Yes	Yes
666	Anura	Craugastoridae	Pristimantis	Pristimantis paladines	2023	Székely, P., D. Székely, D. Armijos-Ojeda, S. Hualpa-Vega, and J. Vörös. 2023. Molecular and morphological assessment of Rain Frogs in the Pristimantis orestes species group (Amphibia: Anura: Strabomantidae) with the description of three new cryptic species from southern Ecuador. Herpetological Monographs 37: 41–69.	Ecuador	Zamora Chinchipe	Ecuador, Zamora Chinchipe Province, Parque Nacional Podocarpus in the vicinity of Reserva Tapichalaca (4.44728S, 79.14598W), 2,880 m	4.44728S	79.14598W	2880	0	-4.44728	-79.14598	Yes	NE	No	Yes
667	Anura	Craugastoridae	Pristimantis	Pristimantis sagedunneae	2023	Székely, P., D. Székely, D. Armijos-Ojeda, S. Hualpa-Vega, and J. Vörös. 2023. Molecular and morphological assessment of Rain Frogs in the Pristimantis orestes species group (Amphibia: Anura: Strabomantidae) with the description of three new cryptic species from southern Ecuador. Herpetological Monographs 37: 41–69.	Ecuador	Loja	Ecuador, Loja Province, Abra de Zamora (3.9922°S, 79.1455°W), 2,812 m	3.9922°S	79.1455°W	2812	0	-3.9922	-79.1455	Yes	NE	No	Yes
668	Anura	Centrolenidae	Centrolene	Centrolene zarza	2023	Székely, P., M. Córdova-Díaz, D. Hualpa-Vega, S. Hualpa-Vega, and D. Székely. 2023. A new glassfrog species of the genus Centrolene (Amphibia, Anura, Centrolenidae) from Cordillera del Cóndor, southern Ecuador. ZooKeys 1149: 53–84.	Ecuador	Zamora Chinchipe	Ecuador, Zamora Chinchipe Province, Refugio de Vida Silvestre El Zarza, quebrada “Las Mariposas” (3.8341°S, 78.5458°W; datum WGS84), 1434 m a.s.l.	3.8341°S	78.5458°W	1434	0	-3.8341	-78.5458	Yes	NE	No	No
669	Gymnophiona	Caeciliidae	Caecilia	Caecilia tesoro	2024	Bock, S., T. E. Arroba-López, H. L. Velez-Giler, V. Moreira, M. L. M. Wiedebusch, K. Neira-Salamea, M. Wilkinson, N. Fuchs, M. Schönleitner, M.-O. Rödel, and S. R. Ron. 2024. Two new species of Caecilia (Gymnophiona: Caeciliidae) from the Ecuadorian humid Chocó. Salamandra 60: 209–236	Ecuador	Esmeraldas	Tesoro Escondido Reserve	N 0.54033	W 79.14432	328	0	0.54033	-79.14432	Yes	NE	No	No
670	Gymnophiona	Caeciliidae	Caecilia	Caecilia truncata	2024	Bock, S., T. E. Arroba-López, H. L. Velez-Giler, V. Moreira, M. L. M. Wiedebusch, K. Neira-Salamea, M. Wilkinson, N. Fuchs, M. Schönleitner, M.-O. Rödel, and S. R. Ron. 2024. Two new species of Caecilia (Gymnophiona: Caeciliidae) from the Ecuadorian humid Chocó. Salamandra 60: 209–236	Ecuador	Esmeraldas	Cantón San Lorenzo, Alto Tambo, El Placer, Río Carolina	N 0.7045	W 78.2011	500	0	0.7045	-78.2011	Yes	NE	No	No
671	Anura	Craugastoridae	Phyllonastes	Phyllonastes arutam	2024	Brito-Zapata, D., J. D. Chávez-Reyes, M. D. Pallo-Robles, J. C. Carrión-Olmedo, D. F. Cisneros-Heredia, and C. Reyes-Puig. 2024. A new species of frog of the genus Noblella Barbour, 190 (Amphibia: Strabomantidae) from the Cordillera del Cóndor, Ecuador. PeerJ 12(e17939): 1–29	Ecuador	Zamora Chinchipe	Comunidad de Río Blanco, Parroquia de Paquisha, Cantón Paquisha, Provincia de Zamora Chinchipe, República del Ecuador	3.9086°S	78.4892°W	1850	0	-3.9086	-78.4892	Yes	NE	Yes	Yes
672	Anura	Centrolenidae	Centrolene	Centrolene elisae	2024	Franco-Mena, D., I. De la Riva, M. A. Vega-Yánez, P. Székely, L. Amador, D. Batallas-Revelo, J. P. Reyes-Puig, D. F. Cisneros-Heredia, K. Venegas-Valencia, S. P. Galeano, J. Culebras, and J. M. Guayasamin. 2024. Simplifying the Centrolene buckleyi complex (Amphibia: Anura: Centrolenidae): A taxonomic review and description of two new species. PeerJ 12(e17712): 1–45	Ecuador	Napo	Las Caucheras, Napo province, Ecuador	0.6133°S	77.8974°W	2189	0	-0.6133	-77.8974	Yes	NE	No	No
673	Anura	Centrolenidae	Centrolene	Centrolene marcoreyesi	2024	Franco-Mena, D., I. De la Riva, M. A. Vega-Yánez, P. Székely, L. Amador, D. Batallas-Revelo, J. P. Reyes-Puig, D. F. Cisneros-Heredia, K. Venegas-Valencia, S. P. Galeano, J. Culebras, and J. M. Guayasamin. 2024. Simplifying the Centrolene buckleyi complex (Amphibia: Anura: Centrolenidae): A taxonomic review and description of two new species. PeerJ 12(e17712): 1–45	Ecuador	Zamora Chinchipe	Estación Científica San Francisco, Zamora Chinchipe province, Ecuador	3.971667°S	79.079167°W	1840	0	-3.971667	-79.079167	Yes	NE	No	Yes
674	Anura	Bufonidae	Rhinella	Rhinella bella	2024	Menéndez-Guerrero, P. A., S. P. L. dos Santos, M.-J. Salazar-Nicholls, D. M. Green, and S. R. Ron. 2024. Cryptic diversity in toads of the Rhinella marina species group (Anura, Bufonidae) with a subjectively beautiful new species from Western Ecuador. Zoological Journal of the Linnean Society	Ecuador	Santo Domingo	Ecuador, Guayas Province, between Palmas and Balsas (c. 2.003° S, 80.562° W) at 72 m a.s.l.	2.003° S	80.562° W	72	0	-2.003	-80.562	No	NE	No	No
675	Anura	Bufonidae	Atelopus	Atelopus colomai	2024	Plewnia, A., A. Terán-Valdez, J. Culebras, R. Boistel, D. J. Paluh, A. B. Quezada Riera, C. H. Heine, J. P. Reyes-Puig, D. Salazar-Valenzuela, J. M. Guayasamin, and S. Lötters. 2024. A new species of harlequin toad (Bufonidae: Atelopus) from Amazonian Ecuador. Salamandra 60: 237–253.	Ecuador	Pastaza	Río Pucayacu, N of Diez de Agosto	1°22’43” S	77°51’53”	951	0	-1.37861	-77.86472	Yes	NE	No	No
676	Anura	Craugastoridae	Pristimantis	Pristimantis normaewingae	2024	Reyes-Puig, J. P., M. H. Yánez-Muñoz, Z. Libke, P. Vinueza, and J. C. Carrión-Olmedo. 2024. Phylogenetic diversity of the Pristimantis anaiae species group, with a description of a new species of Pristimantis (Anura, Strabomantidae) from Cerro Candelaria, Tungurahua, Ecuador. Evolutionary Systematics 8: 101–118.	Ecuador	Tungurahua	Tungurahua Province, Cerro Candelaria Private Protected Area; 1°27.410'S, 78°18.192'W, 3042 m a.s.l.	1°27.410'S	78°18.192'W	3042	0	-1.456833	-78.3032	Yes	NE	Yes	Yes
677	Anura	Hylidae	Hyloscirtus	Hyloscirtus arcanus	2024	Rivera-Correa, M., S. R. Ron, I. Nunes, K. Araujo-Vieira, P. D. P. Pinheiro, and T. Grant. 2024. Forty years later: a new Andean stream treefrog of the genus Hyloscirtus (Anura: Hylidae) from Ecuador, with comments on arm hypertrophy in the H. larinopygion group. Zootaxa 5474: 101–126	Ecuador	Morona Santiago	23.3 km WSW Plan de Milagro	-3.2075	-78.545	2350	0	-3.2075	-78.545	Yes	NE	Yes	Yes
678	Anura	Centrolenidae	Centrolene	Centrolene kutuku	2024	Ron, S. R., D. García, D. Brito-Zapata, C. Reyes-Puig, E. Figueroa-Coronel, and D. F. Cisneros-Heredia. 2024. A new glassfrog of the genus Centrolene (Amphibia, Centrolenidae) from the Subandean Kutukú Cordillera, eastern Ecuador. Zoosystematics and Evolution 100: 923–939	Ecuador	Morona Santiago	República del Ecuador, provincia de Morona Santiago, cantón Santiago de Mendez, parroquia San Francisco de Chinimbimi, Cordillera del Kutukú, sector Puchimi, 22 km ESE Santiago de Mendez	2.7901°S	78.1266°W	2264	0	-2.7901	-78.1266	Yes	NE	Yes	Yes
679	Anura	Hylidae	Dendropsophus	Dendropsophus cannatellai	2025	Aguirre, P. D., K. Apunte, and S. R. Ron. 2025. Systematics of the Dendropsophus leucophyllatus species group (Anura, Hylidae) from the Chocó region of Ecuador, with description of a new species. Evolutionary Systematics 9: 7–31	Ecuador	Esmeraldas	Cantón San Lorenzo, Playón San Francisco	1.0873°N	78.6905°W	64	0	1.0873	-78.6905	No	NE	No	No
680	Anura	Centrolenidae	Nymphargus	Nymphargus viglei	2025	Guayasamin, J. M., D. Franco-Mena, and M. A. Vega-Yánez. 2025. A biogeographic oddity in a disappearing ecosystem: A new Glassfrog (Centrolenidae: Nymphargus) from the Ecuadorian Chocó. Revista Latinoamericana de Herpetología 8: 185–202	Ecuador	Esmeraldas	tributary of Duchas/Aguacatal stream at Reserva Biológica Bilsa (0.3447° N, 79.7100° W; 510 m a.s.l.), within the Reserva Ecológica Mache-Chindul	0.3447	-79.71	510	0	0.3447	-79.71	Yes	NE	Yes	Yes
681	Anura	Bufonidae	Atelopus	Atelopus harlequin	2025	Lötters, S., P. Böning, S. Bailon, J. D. Barros Castañeda, R. Boistel, A. Catenazzi, J. C. Chaparro, G. Chávez, A. Chujutalli, L. Coen, L. A. Coloma, A. J. Crawford, J. Culebras, J. C. Cusi Martínez, J. M. Daza-R., I. De la Riva, D. J. Ellwein, R. Ernst, S. V. Flechas-Hernández, A. Fouquet, J. M. Guayasamin, C. H. Heine, R. F. Jorge, A. Jung, K.-H. Jungfer, N. Kaffenberger, H. Krehenwinkel, E. La…	Peru	Loreto	km 74 on road from Iquitos to Nauta along a tributary of the Río Itaya	4°17’08”S	73°31’45”W	100	0	-4.28556	-73.52917	No	NE	No	No
682	Anura	Craugastoridae	Phyllonastes	Phyllonastes cerrogolondrinas	2025	Ortega, J. A., D. F. Cisneros-Heredia, J. D. Camper, A. Romero-Carvajal, L. Negrete, and S. R. Ron. 2025. Systematics of minute strabomantid frogs allocated to the genus Noblella (Amphibia: Anura) with description of a new genus, seven new species, and insights into historical biogeography. Zoological Journal of the Linnean Society 203: 1–60	Ecuador	Carchi	Canton Espejo, El Goaltal Parish, Bosque Protector Cerro Golondrinas, trail to Santa Blanca	0.8224°N	78.0923°W	2554	0	0.8224	-78.0923	Yes	NE	Yes	Yes
683	Anura	Craugastoridae	Phyllonastes	Phyllonastes dicaprioi	2025	Ortega, J. A., D. F. Cisneros-Heredia, J. D. Camper, A. Romero-Carvajal, L. Negrete, and S. R. Ron. 2025. Systematics of minute strabomantid frogs allocated to the genus Noblella (Amphibia: Anura) with description of a new genus, seven new species, and insights into historical biogeography. Zoological Journal of the Linnean Society 203: 1–60	Ecuador	El Oro	El Retiro	3.206528°S	79.67977°W	1705	0	-3.206528	-79.67977	Yes	NE	No	Yes
684	Anura	Craugastoridae	Phyllonastes	Phyllonastes ecuadoriensis	2025	Ortega, J. A., D. F. Cisneros-Heredia, J. D. Camper, A. Romero-Carvajal, L. Negrete, and S. R. Ron. 2025. Systematics of minute strabomantid frogs allocated to the genus Noblella (Amphibia: Anura) with description of a new genus, seven new species, and insights into historical biogeography. Zoological Journal of the Linnean Society 203: 1–60	Ecuador	Napo	Archidona canton, Pacto Sumaco parish, Wildsumaco Wildlife Sanctuary, Las Cascadas trail	0.6847°S	77.6002°W	1417	0	-0.6847	-77.6002	Yes	NE	No	Yes
685	Anura	Craugastoridae	Phyllonastes	Phyllonastes macuma	2025	Ortega, J. A., D. F. Cisneros-Heredia, J. D. Camper, A. Romero-Carvajal, L. Negrete, and S. R. Ron. 2025. Systematics of minute strabomantid frogs allocated to the genus Noblella (Amphibia: Anura) with description of a new genus, seven new species, and insights into historical biogeography. Zoological Journal of the Linnean Society 203: 1–60	Ecuador	Morona Santiago	Canton Macas, Macuma Parish, Cordillera del Kutuku, Wisiu	2.0901°S	77.7661°W	1361	0	-2.0901	-77.7661	Yes	NE	No	Yes
686	Anura	Craugastoridae	Phyllonastes	Phyllonastes plateadensis	2025	Ortega, J. A., D. F. Cisneros-Heredia, J. D. Camper, A. Romero-Carvajal, L. Negrete, and S. R. Ron. 2025. Systematics of minute strabomantid frogs allocated to the genus Noblella (Amphibia: Anura) with description of a new genus, seven new species, and insights into historical biogeography. Zoological Journal of the Linnean Society 203: 1–60	Ecuador	Zamora Chinchipe	Canton Palanda, La Canela Parish, Cerro Plateado Biological Reserve, surroundings of Camp 3, trail from Mirador to Camp 3	4.6027°S	78.8310°W	2055	0	-4.6027	-78.831	Yes	NE	Yes	Yes
687	Anura	Craugastoridae	Phyllonastes	Phyllonastes sardinayacu	2025	Ortega, J. A., D. F. Cisneros-Heredia, J. D. Camper, A. Romero-Carvajal, L. Negrete, and S. R. Ron. 2025. Systematics of minute strabomantid frogs allocated to the genus Noblella (Amphibia: Anura) with description of a new genus, seven new species, and insights into historical biogeography. Zoological Journal of the Linnean Society 203: 1–60	Ecuador	Morona Santiago	Canton Morona, Sinaí Parish, Sangay National Park, Sardinayacu, trail to El Enmascarado Lagoon from refuge 3	2.0500°S	78.2196°W	1798	0	-2.05	-78.2196	Yes	NE	Yes	Yes
688	Anura	Craugastoridae	Urkuphryne	Urkuphryne merinoi	2025	Ortega, J. A., D. F. Cisneros-Heredia, J. D. Camper, A. Romero-Carvajal, L. Negrete, and S. R. Ron. 2025. Systematics of minute strabomantid frogs allocated to the genus Noblella (Amphibia: Anura) with description of a new genus, seven new species, and insights into historical biogeography. Zoological Journal of the Linnean Society 203: 1–60	Ecuador	Carchi	Canton Espejo, El Goaltal Parish, protective forest Cerro Golondrinas, trail from the Heliconia Cabin to the Cortadera	0.8204	-78.0944	2600	0	0.8204	-78.0944	Yes	NE	No	Yes
689	Anura	Hylidae	Hyloscirtus	Hyloscirtus dispersus	2025	Varela-Jaramillo, A., J. W. Streicher, P. J. Venegas, and S. R. Ron. 2025. Three new species of torrent treefrogs (Anura, Hylidae) of the Hyloscirtus bogotensis group from the eastern Andean slopes and the biogeographic history of the genus. ZooKeys 1231: 233–292	Ecuador	Tungurahua	Caserío Machay, 3 km E of Río Verde on the road to Puyo	1.3923°S	78.2801°W	1349	0	-1.3923	-78.2801	Yes	NE	No	No
690	Anura	Hylidae	Hyloscirtus	Hyloscirtus elbakyanae	2025	Varela-Jaramillo, A., J. W. Streicher, P. J. Venegas, and S. R. Ron. 2025. Three new species of torrent treefrogs (Anura, Hylidae) of the Hyloscirtus bogotensis group from the eastern Andean slopes and the biogeographic history of the genus. ZooKeys 1231: 233–292	Ecuador	Morona Santiago	Comunidad Shaime, near Mirador de la Virgen	2.975540°S	77.80346°W	622	0	-2.97554	-77.80346	Yes	NE	No	Yes
691	Anura	Hylidae	Hyloscirtus	Hyloscirtus maycu	2025	Varela-Jaramillo, A., J. W. Streicher, P. J. Venegas, and S. R. Ron. 2025. Three new species of torrent treefrogs (Anura, Hylidae) of the Hyloscirtus bogotensis group from the eastern Andean slopes and the biogeographic history of the genus. ZooKeys 1231: 233–292	Ecuador	Zamora Chinchipe	Reserva Natural Maycu, plateau	4.2067°S	78.6326°W	882	0	-4.2067	-78.6326	Yes	NE	No	No
692	Anura	Craugastoridae	Pristimantis	Pristimantis broaddus	2025	Yánez-Muñoz, M. H., J. P. Reyes-Puig, C. Reyes-Puig, G. Lagla-Chimba, C. Paucar-Veintimilla, M. A. Urgilés-Merchán, and J. C. Carrión-Olmedo. 2025. High speciation in the cryptic Pristimantis celator clade (Anura: Strabomantidae) of the Mira river basin, Ecuador-Colombia. PeerJ 13 (e18680): 1–50	Ecuador	Carchi	Bosque Protector Golondrinas, El Pailón, El Goltal, Espejo	0.81833	-78.0914	2605	0	0.81833	-78.0914	Yes	NE	Yes	Yes
693	Anura	Craugastoridae	Pristimantis	Pristimantis praemortuus	2025	Yánez-Muñoz, M. H., J. P. Reyes-Puig, C. Reyes-Puig, G. Lagla-Chimba, C. Paucar-Veintimilla, M. A. Urgilés-Merchán, and J. C. Carrión-Olmedo. 2025. High speciation in the cryptic Pristimantis celator clade (Anura: Strabomantidae) of the Mira river basin, Ecuador-Colombia. PeerJ 13 (e18680): 1–50	Ecuador	Carchi	Bloque 20, Sector Los Olivos (Bloque 20), Dracula Reserve, Tulcán	0.84349	-78.21272	2339	0	0.84349	-78.21272	Yes	NE	Yes	Yes
694	Anura	Craugastoridae	Pristimantis	Pristimantis robayoi	2025	Yánez-Muñoz, M. H., J. P. Reyes-Puig, C. Reyes-Puig, G. Lagla-Chimba, C. Paucar-Veintimilla, M. A. Urgilés-Merchán, and J. C. Carrión-Olmedo. 2025. High speciation in the cryptic Pristimantis celator clade (Anura: Strabomantidae) of the Mira river basin, Ecuador-Colombia. PeerJ 13 (e18680): 1–50	Ecuador	Carchi	Dracula Reserve, Chical, Tulcán	0.86771	-78.19961	2070	0	0.86771	-78.19961	No	NE	No	No
695	Anura	Craugastoridae	Pristimantis	Pristimantis satheri	2025	Yánez-Muñoz, M. H., J. P. Reyes-Puig, C. Reyes-Puig, G. Lagla-Chimba, C. Paucar-Veintimilla, M. A. Urgilés-Merchán, and J. C. Carrión-Olmedo. 2025. High speciation in the cryptic Pristimantis celator clade (Anura: Strabomantidae) of the Mira river basin, Ecuador-Colombia. PeerJ 13 (e18680): 1–50	Ecuador	Carchi	San Jacinto de Chinambí, Jijón y Caamaño, Tulcán	0.860927	-78.272364	2156	0	0.860927	-78.272364	No	NE	Yes	No
